# Supplementary material for: Genomic epidemiology of carbapenem-resistant Enterobacterales at a New York City hospital over a 10-year period reveals complex plasmid-clone dynamics and evidence for frequent horizontal transfer of blaKPC
Source: Genome Res. 2024 Nov;34(11):1895–907. doi: 10.1101/gr.279355.124 (PMC11610580; doi:10.1101/gr.279355.124)
Supplement: Supplement 2 [file Supplemental_Table_S1.xlsx]

## Sheet: Sheet1
Supplemental Table S1. Bacterial isolates with complete hybrid assemblies included in the plasmid analysis. Characteristics for the 435 CRE isolates that underwent full genome assembly and are included in the plasmid analyses are given, including the isolate collection site and year, genotypic characteristics, and assembly parameters, as well as accession numbers for genomic assemblies and short-…
Isolate ID	Culture Source	Culture Year	Bacterial species	NCBI Genome assembly accession number	Total assembly length (bp)	Chromosome length (bp)	Assembly total contigs	%GC content	MLST	blaKPC type	Tn4401 Isoform	Chromosomal blaKPC	Plasmid blaKPC rep gene type(s)	Plasmid blaKPC rep gene accession number(s)	Plasmid secondary MOB-Cluster 1	Plasmid secondary MOB-Cluster 2	Plasmid secondary MOB-Cluster 3	NCBI SRA Biosample accession number
KP0009	Blood	2012	Klebsiella pneumoniae	JBBFYY000000000	5635911	5357131	10	0.571	258	KPC-2	Tn4401a	0	ColRNAI	000003__NC_002119_00001	AA040			SAMN40477113
KP0011	Blood	2012	Klebsiella quasipneumoniae	JAIPLV000000000	5756897	5225605	5	0.573	Singleton	KPC-2	Tn4401b	0	IncN	000153__NC_019087_00001	AA030			SAMN08720235
KP0028	Blood	2012	Klebsiella pneumoniae	JAIPLU000000000	5524698	5263057	6	0.572	17	KPC-2	Tn4401a	0	IncN	000155__CP018649	AA034			SAMN08720237
KP0035	Blood	2012	Klebsiella pneumoniae	JBEECJ000000000	5605218	5328361	4	0.572	258	KPC-2	Tn4401a	0	IncR	000204__CP008701_00115	AA072			SAMN08720200
KP0040	Blood	2012	Klebsiella pneumoniae	JBEECI000000000	5635232	5276687	12	0.572	258	KPC-2	Tn4401a	0	IncFIB/FII	000107__CP014778_00094, 000132__HG969996, CP017721_00179	AA050			SAMN08720202
KP0060	Blood	2012	Klebsiella pneumoniae	JBBFYX000000000	5974462	5483977	5	0.569	258	KPC-3	Tn4401d	0	IncFIA/FII	AF250878, KF954760, 000759__NC_013950_00034	AA057			SAMN40477114
KP0088	Blood	2012	Klebsiella pneumoniae	JBBFYW000000000	5695213	5317673	5	0.571	258	KPC-2	Tn4401a	0	IncFIB/FII	000097__NC_025166_00051, 000129__CP018340, CP033468_00001	AA068			SAMN40477115
KP0099	Blood	2012	Klebsiella pneumoniae	JBEECH000000000	5536541	5352995	4	0.573	258	KPC-3	Tn4401a	0	IncFIB/FII	000097__NC_025166_00051, 000129__CP018340, CP033468_00001	AA068			SAMN08720203
KP0100	Blood	2012	Klebsiella pneumoniae	JBBFYV000000000	5639886	5336322	5	0.572	258	KPC-2	Tn4401a*	0	IncFIB/FII	000107__CP014778_00094, 000132__HG969996, CP017721_00179	AA050			SAMN40477116
KP0104	Blood	2012	Klebsiella pneumoniae	JBEECG000000000	5953693	5416425	5	0.567	258	KPC-2	Tn4401a	0	IncR	000204__CP008701_00115	AA073			SAMN08720204
KP0108	Blood	2012	Klebsiella pneumoniae	JBEECF000000000	5611593	5368852	3	0.571	258	KPC-2	Tn4401a	0	IncFIB/FII	000107__CP014778_00094, 000132__HG969996, CP017721_00179	AA050			SAMN08720205
KP0121	Blood	2012	Klebsiella pneumoniae	JBBFYU000000000	5523207	5402041	3	0.573	258	KPC-2	Tn4401a	0	IncFIB/FII	000097__NC_025166_00051, 000129__CP018340, CP033468_00001	AA068			SAMN40477117
KP0124	Blood	2012	Klebsiella pneumoniae	JBEECE000000000	5453376	5257893	4	0.573	392	KPC-2	Tn4401a	1	N/A	N/A	N/A			SAMN08720231
KP0134	Blood	2012	Klebsiella pneumoniae	JBBFYT000000000	5936267	5488680	11	0.569	258	KPC-3	Tn4401a	0	IncFIB/FII	000097__NC_025166_00051, 000129__CP018340, CP033468_00001	AA068			SAMN40477118
KP0162	Blood	2012	Klebsiella pneumoniae	JBEECD000000000	5738308	5322802	5	0.571	258	KPC-2	Tn4401a	0	IncFIB/FII, IncR	000107__CP014778_00094, 000132__HG969996, CP017721_00179, 000204__CP008701_00115	AA050	AA073		SAMN08720206
KP0205	Blood	2012	Klebsiella variicola	JBEXCQ000000000	5967366	5483428	8	0.568	Singleton	KPC-2	Tn4401b	0	Nontyped	000687__KX348146_00033	AA045			SAMN08720234
KP0222	Blood	2012	Klebsiella pneumoniae	JAIPLR000000000	5354689	5250885	3	0.572	Singleton	KPC-2	Tn4401b	0	IncN/R	000153__NC_019087_00001, 000204__CP008701_00115	AA033			SAMN08720237
KP0228	Blood	2013	Klebsiella pneumoniae	JBBFYS000000000	6010316	5552542	6	0.568	258	KPC-3	Tn4401d	0	IncFIA/FII	AF250878, KF954760	AA057			SAMN40477119
KP0247	Intraabdominal	2013	Klebsiella pneumoniae	JAIPKX000000000	5487050	5284482	4	0.573	258	KPC-2	Tn4401a	0	IncN	000155__CP018649	AA034			SAMN21162352
KP0252	Blood	2013	Klebsiella pneumoniae	JBEECC000000000	5733349	5261706	6	0.57	Singleton	KPC-3	Tn4401b	0	IncL/M	U27345	AA037			SAMN08720238
KP0256	Blood	2013	Klebsiella pneumoniae	JBBFYR000000000	5958517	5551989	4	0.569	258	KPC-3	Tn4401d	0	IncFIA/FIB/FII	AF250878, 000107__CP014778_00094, KF954760, 000132__HG969996, CP017721_00179	AA051			SAMN40477120
KP0265	Blood	2013	Klebsiella pneumoniae	JAIPKW000000000	5520465	5262251	9	0.572	17	KPC-2	Tn4401a	0	IncN	000155__CP018649	AA034			SAMN08720197
KP0274	Other/not specified	2013	Klebsiella pneumoniae	JBBFYQ000000000	5593447	5281197	4	0.572	258	KPC-2	Tn4401a	0	IncFIB/FII	000107__CP014778_00094, 000132__HG969996, CP017721_00179	AA050			SAMN40477121
KP0285	Blood	2013	Klebsiella pneumoniae	JBEECB000000000	5959831	5551976	5	0.569	258	KPC-3	Tn4401d	0	IncFIA/FII	AF250878, KF954760	AA057			SAMN08720208
KP0295	Blood	2013	Klebsiella pneumoniae	JBBFYP000000000	5959716	5527246	9	0.569	258	KPC-3	Tn4401d	0	IncFIA/FII	AF250878, KF954760	AA057			SAMN40477122
KP0312	Blood	2013	Klebsiella pneumoniae	JBBFYO000000000	5936455	5514376	4	0.57	258	KPC-2	Tn4401e	0	IncC	000092__CP025470	AA029			SAMN40477123
KP0329	Intraabdominal	2013	Klebsiella pneumoniae	JBBFYN000000000	5722651	5336280	8	0.571	258	KPC-2	Tn4401a	0	IncFIB/FII	000097__NC_025166_00051, 000129__CP018340, CP033468_00001	AA068			SAMN40477124
KP0335	Blood	2013	Klebsiella pneumoniae	JBBFYM000000000	5812500	5425471	6	0.568	258	KPC-2	Tn4401a	0	IncR	000204__CP008701_00115	AA073			SAMN40477125
KP0336	Blood	2013	Klebsiella pneumoniae	JBBFYL000000000	5708518	5551940	3	0.571	258	KPC-3	Tn4401d	0	IncFIA/FII	AF250878, KF954760	AA057			SAMN40477126
KP0369	Blood	2010	Klebsiella pneumoniae	JBBFYK000000000	5780174	5188683	6	0.567	258	KPC-2	Tn4401a	0	IncR	000204__CP008701_00115	AA073			SAMN40477127
KP0456	Blood	2011	Klebsiella pneumoniae	JBBFYJ000000000	5710460	5415610	4	0.572	258	KPC-2	Tn4401a	0	IncR	000204__CP008701_00115	AA073			SAMN40477128
KP0486	Blood	2011	Klebsiella pneumoniae	JBBFYI000000000	5499112	5168934	6	0.572	258	KPC-2	Tn4401a	0	IncFIB/FII	000107__CP014778_00094, 000132__HG969996, CP017721_00179	AA049			SAMN40477129
KP0487	Blood	2011	Klebsiella pneumoniae	JBBFYH000000000	5540323	5233271	6	0.572	258	KPC-2	Tn4401a	0	IncFIB/FII	000107__CP014778_00094, 000132__HG969996, CP017721_00179	AA050			SAMN40477130
KP0498	Blood	2011	Klebsiella pneumoniae	JBBFYG000000000	5782190	5362871	6	0.571	258	KPC-3	Tn4401d	0	IncFIA/FII	AF250878, KF954760	AA057			SAMN40477131
KP0511	Blood	2011	Klebsiella pneumoniae	JBBFYF000000000	5667619	5355423	5	0.571	258	KPC-2	Tn4401a	0	IncFIB/FII	000107__CP014778_00094, 000132__HG969996, CP017721_00179	AA050			SAMN40477132
KP0515	Intraabdominal	2011	Klebsiella pneumoniae	JBBFYE000000000	5459986	5330097	3	0.574	258	KPC-2	Tn4401a	0	IncFIB/FII	000097__NC_025166_00051, 000129__CP018340, CP033468_00001	AA068			SAMN40477133
KP0531	Blood	2011	Escherichia coli	JBBFYD000000000	5156116	4927216	3	0.508	167	KPC-3	Tn4401d	0	IncFII	KF954760, 000759__NC_013950_00034	AA059			SAMN40477134
KP0550	Blood	2011	Klebsiella pneumoniae	JBBFYC000000000	5732978	5344981	7	0.571	258	KPC-2	Tn4401a	0	IncFIB/FII	000097__NC_025166_00051, 000129__CP018340, CP033468_00001	AA068			SAMN40477135
KP0552	Blood	2011	Klebsiella oxytoca	JBBFYB000000000	6104555	5796031	3	0.551	30	KPC-3	Tn4401d	0	IncC/FIA	000092__CP025470, AF250878	AA028			SAMN40477136
KP0553	Blood	2011	Klebsiella pneumoniae	JBBFYA000000000	5614588	5287020	6	0.572	258	KPC-2	Tn4401a	0	IncFIB/FII	000107__CP014778_00094, 000132__HG969996, CP017721_00179	AA050			SAMN40477137
KP0557	Blood	2011	Klebsiella pneumoniae	JBBFXZ000000000	6021818	5493098	10	0.569	258	KPC-3	Tn4401d	0	IncFIA/FII	AF250878, KF954760	AA057			SAMN40477138
KP0640	Blood	2013	Escherichia coli	JBEECA000000000	5318296	5031945	8	0.508	131	KPC-3	Tn4401a	0	IncFIB/FII	000097__NC_025166_00051, 000129__CP018340, CP033468_00001	AA068			SAMN08720194
KP0661	Blood	2013	Klebsiella pneumoniae	JBEEBZ000000000	5669330	5351738	6	0.572	17	KPC-2	Tn4401a	0	IncFIB/FII	000097__NC_025166_00051, 000129__CP018340, CP033468_00001	AA068			SAMN08720198
KP0662	Blood	2013	Klebsiella pneumoniae	JBEEBY000000000	5661057	5354977	10	0.571	258	KPC-3	Tn4401d	0	IncFIA/FII	AF250878, KF954760	AA057			SAMN08720210
KP0700	Blood	2013	Klebsiella pneumoniae	JBBFXY000000000	5514864	5334160	4	0.572	258	KPC-2	Tn4401a	0	IncFIB/FII	000097__NC_025166_00051, 000129__CP018340, CP033468_00001	AA068			SAMN40477139
KP0701	Blood	2013	Klebsiella pneumoniae	JBBFXX000000000	5722765	5342982	4	0.572	258	KPC-2	Tn4401a	0	IncFIB/FII	000107__CP014778_00094, 000097__NC_025166_00051, 000132__HG969996, 000129__CP018340, CP017721_00179, CP033468_00001	AA050			SAMN40477140
KP0704	Blood	2013	Klebsiella pneumoniae	JBEEBX000000000	5589426	5278468	6	0.572	258	KPC-2	Tn4401a	0	IncFIB/FII	000107__CP014778_00094, 000132__HG969996, CP017721_00179	AA050			SAMN08720211
KP0713	Blood	2013	Klebsiella pneumoniae	JAIPLQ000000000	5818369	5332651	22	0.57	258	KPC-2	Tn4401a	0	IncN/R	000153__NC_019087_00001, 000155__CP018649, 000204__CP008701_00115	AA071			SAMN08720212
KP0728	Blood	2013	Klebsiella pneumoniae	JBEEBW000000000	5793548	5261815	7	0.57	258	KPC-3	Tn4401d	0	IncFIA/FII	AF250878, KF954760	AA057			SAMN08720214
KP0732	Blood	2013	Klebsiella pneumoniae	JBEEBV000000000	5919437	5511097	6	0.569	258	KPC-3	Tn4401d	0	IncFIA/FII	AF250878, KF954760	AA057			SAMN08720215
KP0753	Blood	2014	Klebsiella pneumoniae	JBEEBU000000000	5806232	5190961	8	0.567	392	KPC-56	Tn4401b	0	Nontyped	CP033468_00001	AA066			SAMN08720233
KP0758	Blood	2014	Klebsiella pneumoniae	JBEEBT000000000	5474795	5181556	4	0.572	1481	KPC-2	Tn4401a	0	IncR	000204__CP008701_00115	AA073			SAMN08720236
KP0775	Blood	2014	Klebsiella pneumoniae	JBEEBS000000000	5455423	5325534	3	0.574	258	KPC-2	Tn4401a	0	IncFIB/FII	000097__NC_025166_00051, 000129__CP018340, CP033468_00001	AA068			SAMN08720217
KP0785	Blood	2014	Enterobacter cloacae	JBBFXW000000000	5380006	4914545	5	0.545	137	KPC-4	Tn4401b	0	IncFIA	AF250878, 000759__NC_013950_00034	AA075			SAMN40477141
KP0833	Blood	2014	Klebsiella pneumoniae	JBEEBR000000000	5766076	4908593	12	0.568	258	KPC-2	Tn4401a	0	IncL/M	U27345	AA037			SAMN08720218
KP0863	Blood	2014	Klebsiella pneumoniae	JBEEBQ000000000	5722792	5335267	6	0.571	258	KPC-2	Tn4401a	0	IncFIB/FII	000097__NC_025166_00051, 000129__CP018340, CP033468_00001	AA068			SAMN08720220
KP0890	Blood	2014	Citrobacter koseri	JBEEBP000000000	5144077	4885660	4	0.536	Singleton	KPC-3	Tn4401d	0	IncFIA/FII	AF250878, KF954760	AA058			SAMN08720182
KP0892	Blood	2014	Klebsiella pneumoniae	JBEEBO000000000	6342196	5492637	13	0.564	258	KPC-3	Tn4401d	0	IncFIA/FII	AF250878, 000129__CP018340	AA053			SAMN08720221
KP0923	Blood	2012	Enterobacter kobei	JBBFXV000000000	5327354	5223528	7	0.547	Singleton	KPC-2	Tn4401b	0	Nontyped	000687__KX348146_00033	AA045			SAMN40477142
KP0924	Blood	2012	Citrobacter braakii	JBEEBN000000000	4946108	4894048	2	0.522	Singleton	KPC-2	Tn4401b	0	Nontyped	000687__KX348146_00033	AA045			SAMN08720179
KP0925	Blood	2012	Enterobacter hormaechei	JAIPLP000000000	5169654	4829373	4	0.549	Singleton	KPC-3	Tn4401b	0	IncN	000153__NC_019087_00001	AA030			SAMN06330162
KP0932	Blood	2009	Klebsiella pneumoniae	JBBFXU000000000	5796883	5370813	6	0.57	258	KPC-2	Tn4401a	0	IncFIB/FII	000107__CP014778_00094, 000097__NC_025166_00051, 000132__HG969996, CP017721_00179	AA050			SAMN40477143
KP0963	Blood	2010	Enterobacter hormaechei	JBBFXT000000000	5171276	4978225	6	0.553	Singleton	KPC-2	Tn4401b	1	N/A	N/A	N/A			SAMN40477144
KP0966	Blood	2010	Klebsiella pneumoniae	JBBFXS000000000	5992278	5514317	7	0.57	258	KPC-3	Tn4401d	0	IncFIA/FII	AF250878, KF954760	AA057			SAMN40477145
KP0967	Blood	2010	Klebsiella pneumoniae	JBBFXR000000000	6109977	5565485	8	0.569	258	KPC-3	Tn4401d	0	IncFIA/FII	AF250878, KF954760	AA057			SAMN40477146
KP0980	Blood	2010	Klebsiella pneumoniae	JBBFXQ000000000	5686891	5401098	4	0.571	258	KPC-2	Tn4401a	0	IncFIB	000107__CP014778_00094	AA050			SAMN40477147
KP0981	Blood	2010	Enterobacter hormaechei	JBBFXP000000000	5321713	4896315	5	0.549	Singleton	KPC-2	Tn4401b	0	Nontyped	000687__KX348146_00033	AA046			SAMN40477148
KP0990	Blood	2011	Klebsiella pneumoniae	JBBFXO000000000	5559635	5372043	4	0.573	258	KPC-2	Tn4401a	0	IncFIB/FII	000097__NC_025166_00051, 000129__CP018340, CP033468_00001	AA068			SAMN40477149
KP0992	Blood	2011	Klebsiella pneumoniae	JBBFXN000000000	6193424	5326323	10	0.565	299	KPC-3	Tn4401d	0	IncFIA/FII	AF250878, KF954760	AA057			SAMN40477150
KP0996	Blood	2011	Klebsiella pneumoniae	JBBFXM000000000	5688300	5343098	4	0.572	258	KPC-2	Tn4401a	0	IncN/R	000153__NC_019087_00001, 000155__CP018649, 000204__CP008701_00115	AA071			SAMN40477151
KP0999	Blood	2011	Klebsiella variicola	JBBFXL000000000	5995450	5481846	7	0.568	Singleton	KPC-2	Tn4401b	0	Nontyped	000687__KX348146_00033	AA046			SAMN40477152
KP1003	Blood	2011	Klebsiella pneumoniae	JBBFXK000000000	5693119	5347964	4	0.572	258	KPC-2	Tn4401a	0	IncN/R	000153__NC_019087_00001, 000155__CP018649, 000204__CP008701_00115	AA071			SAMN40477153
KP1007	Blood	2012	Klebsiella pneumoniae	JBBFXJ000000000	5928087	5425089	5	0.57	258	KPC-3	Tn4401d	0	IncFIA/FII	AF250878, KF954760	AA057			SAMN40477154
KP1009	Blood	2012	Klebsiella pneumoniae	JBBFXI000000000	5730388	5278523	7	0.57	Singleton	KPC-3	Tn4401b	0	IncN	000153__NC_019087_00001	AA030			SAMN40477155
KP1011	Blood	2012	Klebsiella pneumoniae	JBBFXH000000000	5751810	5425786	6	0.571	258	KPC-2	Tn4401a	0	IncR	000204__CP008701_00115	AA073			SAMN40477156
KP1016	Blood	2014	Klebsiella pneumoniae	JBBFXG000000000	5709780	5550430	4	0.571	258	KPC-3	Tn4401d	0	IncFIA/FII	AF250878, KF954760	AA057			SAMN40477157
KP1019	Blood	2014	Klebsiella pneumoniae	JBBFXF000000000	5662653	5406815	5	0.572	258	KPC-2	Tn4401a	0	IncFIB/FII	000097__NC_025166_00051, 000132__HG969996, CP017721_00179	AA068			SAMN40477158
KP1026	Blood	2014	Klebsiella pneumoniae	JBEEBM000000000	5940841	5631395	4	0.569	258	KPC-3	Tn4401b	1	N/A	N/A	N/A			SAMN08720222
KP1675	Blood	2015	Klebsiella pneumoniae	JBBFXE000000000	5693139	5253894	18	0.57	258	KPC-3	Tn4401d	0	IncFIA	AF250878	AA055			SAMN40477159
KP1676	Blood	2015	Klebsiella pneumoniae	JAIPKV000000000	5726405	5300046	7	0.567	258	KPC-3	Tn4401a	0	IncN	000155__CP018649	AA034			SAMN21162353
KP1691	Intraabdominal	2015	Klebsiella pneumoniae	JBBFXD000000000	5488382	5400277	4	0.574	Singleton	KPC-3	Tn4401a	0	IncR	000204__CP008701_00115	AA073			SAMN40477160
KP1696	Blood	2015	Klebsiella pneumoniae	JBBFXC000000000	5724530	5405446	4	0.571	258	KPC-2	Tn4401a	0	IncFII/R	000129__CP018340, 000204__CP008701_00115, CP033468_00001	AA072			SAMN40477161
KP1722	Blood	2015	Klebsiella pneumoniae	JBBFXB000000000	5803880	5498959	5	0.571	258	KPC-3	Tn4401d	0	IncFIB/FII	000107__CP014778_00094, 000132__HG969996, 000759__NC_013950_00034, CP017721_00179	AA052			SAMN40477162
KP1744	Blood	2015	Klebsiella pneumoniae	JBBFXA000000000	5749406	5393018	5	0.572	258	KPC-3	Tn4401a	0	IncR	000204__CP008701_00115	AA073			SAMN40477163
KP1755	Blood	2016	Klebsiella pneumoniae	JBBFWZ000000000	5767869	5383101	10	0.571	11	KPC-2	Tn4401a	0	IncFIB/FII	000097__NC_025166_00051, 000129__CP018340, CP033468_00001	AA068			SAMN40477164
KP1759	Blood	2016	Enterobacter cloacae	JBBFWY000000000	5601054	5294154	7	0.546	Singleton	KPC-3	Tn4401b	0	Nontyped	000687__KX348146_00033	AA045			SAMN40477165
KP1770	Blood	2017	Serratia marcescens	JBBFWX000000000	5719821	5455558	6	0.584	N/A	KPC-3	Tn4401b	0	IncFIB/FII, nontyped	000107__CP014778_00094, 000127__CP009275, 000521__CP018921	AA078	AA039		SAMN40477166
KP1794	Blood	2016	Klebsiella pneumoniae	JBBFWW000000000	5464108	5275499	4	0.573	392	KPC-2	Tn4401b	1	N/A	N/A	N/A			SAMN40477167
KP1814	Blood	2017	Klebsiella pneumoniae	JBBFWV000000000	5829720	5393784	10	0.569	258	KPC-2	Tn4401a	0	IncR	000204__CP008701_00115	AA073			SAMN40477168
KP1815	Blood	2017	Klebsiella pneumoniae	JBBFWU000000000	5952358	5460520	18	0.57	258	KPC-3	Tn4401d	0	IncFIA/FII	AF250878, 000129__CP018340, 000759__NC_013950_00034	AA053			SAMN40477169
NR0018	Respiratory	2014	Klebsiella pneumoniae	JBBFWT000000000	5767701	5412307	5	0.571	258	KPC-2	Tn4401a	0	IncR	000204__CP008701_00115	AA073			SAMN40477170
NR0026	Respiratory	2014	Enterobacter hormaechei	JBBFWS000000000	5018365	4899700	5	0.55	171	KPC-3	Tn4401d	1	IncFIA	AF250878	AA055			SAMN40477171
NR0035	Respiratory	2014	Klebsiella pneumoniae	JBBFWR000000000	5916603	5547153	4	0.569	258	KPC-3	Tn4401d	0	IncFIA/FIB/FII	AF250878, 000107__CP014778_00094, 000132__HG969996, CP017721_00179	AA051			SAMN40477172
NR0037	Wound	2014	Enterobacter hormaechei	JBBFWQ000000000	5009410	4822976	7	0.551	171	KPC-3	Tn4401d	0	IncFIA/FII	AF250878, KF954760	AA057			SAMN40477173
NR0063	Urine	2014	Klebsiella pneumoniae	JBBFWP000000000	5721195	5341419	5	0.572	258	KPC-2	Tn4401a	0	IncFIB/FII	000097__NC_025166_00051, 000129__CP018340, CP033468_00001	AA068			SAMN40477174
NR0069	Urine	2014	Klebsiella pneumoniae	JBBFWO000000000	5649795	5365361	6	0.572	258	KPC-2	Tn4401a	0	IncFIB/FII	000107__CP014778_00094, 000132__HG969996, CP017721_00179	AA049			SAMN40477175
NR0072	Urine	2014	Klebsiella oxytoca	JBBFWN000000000	6256669	5863257	4	0.55	Singleton	KPC-2	Tn4401b	0	IncL/M	U27345	AA037			SAMN40477176
NR0091	Urine	2014	Citrobacter freundii	JBEDVA000000000	5239595	5010604	8	0.518	22	KPC-2	Tn4401b	0	Nontyped	000687__KX348146_00033	AA046			SAMN08720180
NR0119	Wound	2014	Escherichia coli	JBBFWM000000000	5211415	5142962	9	0.506	1193	KPC-2	Tn4401b	1	N/A	N/A	N/A			SAMN40477177
NR0172	Intraabdominal	2014	Klebsiella pneumoniae	JBBFWL000000000	5514665	5427868	3	0.573	258	KPC-2	Tn4401a	0	IncR	000204__CP008701_00115	AA073			SAMN40477178
NR0204	Respiratory	2014	Enterobacter hormaechei	JBBFWK000000000	5300457	4744774	5	0.547	459	KPC-2	Tn4401b	0	Nontyped	000687__KX348146_00033	AA046			SAMN40477179
NR0208	Other/not specified	2014	Enterobacter hormaechei	JBBFWJ000000000	4971635	4892091	4	0.551	171	KPC-3	Tn4401d	0	IncFIA	AF250878	AA055			SAMN40477180
NR0212	Urine	2014	Citrobacter freundii	JBEEBL000000000	5437996	5067362	4	0.519	Singleton	KPC-3	Tn4401b	0	IncFIB/FII	CP019182_00137, AJ851089, CP042519_00001	AA062			SAMN08720181
NR0219	Urine	2014	Klebsiella pneumoniae	JBBFWI000000000	5686698	5354724	5	0.571	258	KPC-2	Tn4401a	0	IncR	000204__CP008701_00115	AA073			SAMN40477181
NR0225	Urine	2014	Klebsiella pneumoniae	JBBFWH000000000	5513243	5266221	4	0.572	258	KPC-2	Tn4401a	0	IncFIB/FII	000107__CP014778_00094, 000132__HG969996, CP017721_00179	AA050			SAMN40477182
NR0242	Respiratory	2014	Enterobacter hormaechei	JAIPLO000000000	5052266	4950842	8	0.546	Singleton	KPC-3	Tn4401b*	0	IncN	000153__NC_019087_00001	AA030			SAMN21162335
NR0248	Respiratory	2014	Enterobacter hormaechei	JBBFWG000000000	4976381	4888504	5	0.551	171	KPC-3	Tn4401d	0	IncFIA	AF250878	AA055			SAMN40477183
NR0249	Urine	2014	Klebsiella pneumoniae	JBBFWF000000000	5811607	5540649	4	0.57	258	KPC-3	Tn4401d	0	IncFIA/FIB/FII	AF250878, 000107__CP014778_00094, 000132__HG969996, CP017721_00179	AA051			SAMN40477184
NR0268	Respiratory	2014	Serratia marcescens	JBEEBK000000000	5522057	5362553	4	0.596	N/A	KPC-3	Tn4401d	0	IncFIA	AF250878	AA055			SAMN08720242
NR0270	Urine	2014	Klebsiella pneumoniae	JBBFWE000000000	5671938	5322006	6	0.571	258	KPC-2	Tn4401a	0	IncFIB/FII	000107__CP014778_00094, 000132__HG969996, CP017721_00179	AA050			SAMN40477185
NR0275	Urine	2014	Enterobacter hormaechei	JBBFWD000000000	4937401	4827971	7	0.552	171	KPC-3	Tn4401d	1	IncFIA	AF250878	AA055			SAMN40477186
NR0276	Respiratory	2014	Enterobacter hormaechei	JAIPLN000000000	5184537	4709187	7	0.546	78	KPC-3	Tn4401b*	0	IncN	000153__NC_019087_00001	AA030			SAMN21162336
NR0310	Urine	2014	Klebsiella pneumoniae	JBBFWC000000000	6070388	5418312	9	0.565	299	KPC-3	Tn4401d	0	IncFIA/FII	AF250878, KF954760	AA057			SAMN40477187
NR0325	Urine	2014	Klebsiella pneumoniae	JBBFWB000000000	5783692	5407778	6	0.571	258	KPC-3	Tn4401d	0	IncFIA/FII/ColRNAI	000003__NC_002119_00001, AF250878, KF954760	AA057			SAMN40477188
NR0326	Urine	2014	Klebsiella pneumoniae	JBBFWA000000000	5815361	5590576	9	0.571	258	KPC-2	Tn4401a	0	IncR	000204__CP008701_00115	AA073			SAMN40477189
NR0330	Urine	2014	Klebsiella pneumoniae	JBBFVZ000000000	6146984	5493358	8	0.565	258	KPC-2	Tn4401d	0	IncFIA/FII	AF250878, 000129__CP018340	AA053			SAMN40477190
NR0342	Respiratory	2014	Serratia marcescens	JBEEBJ000000000	5703381	5523774	7	0.586	N/A	KPC-3	Tn4401b	0	Nontyped	000521__CP018921	AA039			SAMN08720244
NR0343	Wound	2014	Klebsiella pneumoniae	JBBFVY000000000	5821345	5372164	6	0.57	258	KPC-3	Tn4401a	0	IncFIB/FII, IncFIB/FII	000107__CP014778_00094, 000129__CP018340, CP033468_00001, 000097__NC_025166_00051, 000132__HG969996, CP017721_00179	AA050	AA068		SAMN40477191
NR0411	Urine	2014	Escherichia coli	JAIPLM000000000	5084581	4791110	10	0.508	617	KPC-2	Tn4401b	0	IncN	000153__NC_019087_00001	AA030			SAMN21162337
NR0420	Respiratory	2014	Klebsiella pneumoniae	JBBFVX000000000	5662873	5314824	10	0.571	258	KPC-2	Tn4401a	0	IncFIB/FII	000107__CP014778_00094, 000132__HG969996, CP017721_00179	AA050			SAMN40477192
NR0421	Urine	2014	Escherichia coli	JAIPLL000000000	5084401	4820500	7	0.509	617	KPC-2	Tn4401b	0	IncN	000153__NC_019087_00001	AA030			SAMN21162338
NR0423	Respiratory	2014	Klebsiella pneumoniae	JBBFVW000000000	5671729	5321000	6	0.571	258	KPC-2	Tn4401a	0	IncFIB/FII	000107__CP014778_00094, 000132__HG969996, CP017721_00179	AA050			SAMN40477193
NR0443	Urine	2014	Klebsiella pneumoniae	JBBFVV000000000	5646284	5306153	5	0.572	258	KPC-2	Tn4401a	0	IncR	000204__CP008701_00115	AA073			SAMN40477194
NR0495	Urine	2014	Escherichia coli	JBBFVU000000000	5047418	4859740	5	0.506	Singleton	KPC-3	Tn4401b	0	IncFIB/FII/Q1	000136__AP014877_00014, 000095__NZ_CP014273_00094, 000195__NC_013728_00014	AA064			SAMN40477195
NR0559	Urine	2014	Klebsiella pneumoniae	JBBFVT000000000	5921401	5556325	4	0.569	258	KPC-3	Tn4401d	0	IncFIA/FII	AF250878, KF954760	AA057			SAMN40477196
NR0563	Respiratory	2014	Klebsiella pneumoniae	JBBFVS000000000	5553714	5313551	4	0.573	1481	KPC-2	Tn4401a	0	IncR	000204__CP008701_00115	AA073			SAMN40477197
NR0578	Other/not specified	2014	Serratia marcescens	JBEEBI000000000	5680249	5624395	5	0.584	N/A	KPC-3	Tn4401b	1	Nontyped	000521__CP018921	AA039			SAMN08720240
NR0581	Urine	2014	Enterobacter hormaechei	JBBFVR000000000	4996764	4849231	4	0.552	171	KPC-3	Tn4401d	0	IncFIA/FII	AF250878, KF954760	AA057			SAMN40477198
NR0618	Respiratory	2014	Klebsiella pneumoniae	JBBFVQ000000000	5749521	5340274	5	0.57	Singleton	KPC-3	Tn4401d	0	IncFIA/FII	AF250878, KF954760	AA057			SAMN40477199
NR0625	Wound	2014	Klebsiella pneumoniae	JBBFVP000000000	5731555	5354494	6	0.571	258	KPC-2	Tn4401b	0	IncFIB/FII, nontyped	000107__CP014778_00094, 000132__HG969996, CP017721_00179, 000687__KX348146_00033	AA050	AA046		SAMN40477200
NR0626	Urine	2014	Klebsiella pneumoniae	JBBFVO000000000	5731568	5354507	6	0.571	258	KPC-2	Tn4401b	0	IncFIB/FII, nontyped	000107__CP014778_00094, 000132__HG969996, CP017721_00179, 000687__KX348146_00033	AA050	AA046		SAMN40477201
NR0653	Urine	2014	Klebsiella pneumoniae	JBEEBH000000000	5753307	5299696	7	0.57	258	KPC-3	Tn4401b	0	IncI2	KC845573	AA038			SAMN08720224
NR0684	Urine	2014	Klebsiella pneumoniae	JBBFVN000000000	5894833	5260747	7	0.567	258	KPC-2	Tn4401a	0	IncR	000204__CP008701_00115	AA073			SAMN40477202
NR0691	Wound	2014	Citrobacter amalonaticus	JBBFVM000000000	5140530	4866198	3	0.532	Singleton	KPC-3	Tn4401b	0	IncC	000092__CP025470	AA029			SAMN40477203
NR0694	Urine	2014	Klebsiella pneumoniae	JAIPLK000000000	5722891	5357932	6	0.57	Singleton	KPC-3	Tn4401b*	0	IncN	000153__NC_019087_00001	AA030			SAMN21162339
NR0704	Rectal swab	2014	Klebsiella quasipneumoniae	JAIPLJ000000000	5415605	5200368	5	0.578	Singleton	KPC-3	Tn4401b	0	IncN	000153__NC_019087_00001	AA030			SAMN21162340
NR0711	Urine	2014	Klebsiella pneumoniae	JBBFVL000000000	5919740	5505843	7	0.57	258	KPC-3	Tn4401d	0	IncFII	KF954760, 000759__NC_013950_00034	AA057			SAMN40477204
NR0732	Urine	2014	Klebsiella pneumoniae	JBBFVK000000000	5429621	5414521	2	0.573	392	KPC-2	Tn4401a	1	N/A	N/A	N/A			SAMN40477205
NR0738	Urine	2014	Enterobacter hormaechei	JBBFVJ000000000	4964755	4882747	5	0.551	Singleton	KPC-3	Tn4401d	0	IncFIA	AF250878	AA055			SAMN40477206
NR0789	Urine	2014	Klebsiella pneumoniae	JBBFVI000000000	5502279	5389846	9	0.573	258	KPC-2	Tn4401a	0	IncR	000204__CP008701_00115	AA073			SAMN40477207
NR0791	Wound	2014	Enterobacter asburiae	JAIPLI000000000	5212724	4622478	13	0.553	252	KPC-3	Tn4401b	0	IncN	000153__NC_019087_00001	AA030			SAMN21162341
NR0832	Rectal swab	2014	Serratia marcescens	JBEEBG000000000	5722131	5306837	6	0.584	N/A	KPC-3	Tn4401b	0	IncFIB/FII, nontyped	000107__CP014778_00094, 000127__CP009275, 000521__CP018921	AA078	AA039		SAMN08720241
NR0851	Intraabdominal	2014	Klebsiella pneumoniae	JBEEBF000000000	5565636	5391830	3	0.572	258	KPC-2	Tn4401a	0	IncFIB/FII	000107__CP014778_00094, 000132__HG969996, CP017721_00179	AA049			SAMN08720216
NR0852	Wound	2014	Enterobacter hormaechei	JAIPLH000000000	5416871	5025381	5	0.548	133	KPC-3	Tn4401b	0	IncN	000153__NC_019087_00001	AA030			SAMN21162342
NR0891	Urine	2014	Klebsiella pneumoniae	JBBFVH000000000	5856524	5261347	16	0.568	258	KPC-2	Tn4401a	0	IncR	000204__CP008701_00115	AA073			SAMN40477208
NR0895	Respiratory	2014	Klebsiella pneumoniae	JBBFVG000000000	5667581	5322745	5	0.571	258	KPC-2	Tn4401a	0	IncFIB/FII/X3	000107__CP014778_00094, 000132__HG969996, 000221__NC_025130_00012, CP017721_00179	AA050			SAMN40477209
NR0900	Respiratory	2014	Klebsiella pneumoniae	JBBFVF000000000	5432666	5220468	3	0.574	Singleton	KPC-3	Tn4401d	0	IncFIA/FII	AF250878, KF954760	AA057			SAMN40477210
NR0916	Urine	2014	Klebsiella michiganensis	JBBHES000000000	6744680	6130203	8	0.555	Singleton	KPC-3	Tn4401b	0	Nontyped	000759__NC_013950_00034	AA043			SAMN40477211
NR0918	Urine	2014	Klebsiella pneumoniae	JBBFVE000000000	5961375	5554838	5	0.569	258	KPC-3	Tn4401d	0	IncFIA/FII	AF250878, KF954760	AA057			SAMN40477212
NR0932	Wound	2014	Klebsiella pneumoniae	JBBFVD000000000	5908430	5566138	13	0.57	258	KPC-2	Tn4401a	0	IncR	000204__CP008701_00115	AA073			SAMN40477213
NR0970	Respiratory	2014	Klebsiella pneumoniae	JAIPLG000000000	5343377	5292516	2	0.574	Singleton	KPC-3	Tn4401b	0	IncN	000153__NC_019087_00001	AA030			SAMN21162343
NR0972	Respiratory	2014	Enterobacter hormaechei	JBBFVC000000000	4965644	4823878	9	0.551	171	KPC-3	Tn4401d	0	IncFIA	AF250878	AA055			SAMN40477214
NR0976	Respiratory	2014	Klebsiella quasipneumoniae	JAIPLF000000000	5633907	5234105	5	0.575	Singleton	KPC-3	Tn4401b	0	IncN	000153__NC_019087_00001	AA030			SAMN21162344
NR1155	Urine	2014	Klebsiella pneumoniae	JBBFVB000000000	5856576	5499503	28	0.57	258	KPC-3	Tn4401d	0	IncFII	KF954760, 000759__NC_013950_00034	AA057			SAMN40477215
NR1156	Respiratory	2014	Klebsiella pneumoniae	JBBFVA000000000	5671651	5372543	4	0.572	258	KPC-3	Tn4401a	0	IncR/ColRNAI	000003__NC_002119_00001, 000204__CP008701_00115	AA073			SAMN40477216
NR1158	Respiratory	2014	Enterobacter hormaechei	JBBFUZ000000000	5034154	4886616	4	0.551	171	KPC-3	Tn4401d	0	IncFIA/FII	AF250878, KF954760	AA057			SAMN40477217
NR1196	Respiratory	2015	Klebsiella pneumoniae	JBBFUY000000000	5769528	5490185	5	0.571	258	KPC-3	Tn4401d	0	IncFII	KF954760, 000759__NC_013950_00034	AA057			SAMN40477218
NR1197	Respiratory	2015	Enterobacter hormaechei	JBBFUX000000000	4805149	4705227	2	0.553	Singleton	KPC-3	Tn4401b	0	IncL/M	U27345	AA037			SAMN40477219
NR1202	Urine	2015	Klebsiella pneumoniae	JAIPLE000000000	5568979	5384264	3	0.573	258	KPC-3	Tn4401a	0	IncFIB/FII/N	000097__NC_025166_00051, 000129__CP018340, 000155__CP018649, CP033468_00001	AA069			SAMN21162345
NR1246	Rectal swab	2015	Klebsiella pneumoniae	JAIPKZ000000000	5953143	5163747	15	0.564	17	KPC-3	Tn4401b	0	IncN	000153__NC_019087_00001	AA030			SAMN21162350
NR1247	Rectal swab	2015	Enterobacter cloacae	JAIPLW000000000	5408896	4916237	13	0.545	Singleton	KPC-3	Tn4401b	0	IncN	000153__NC_019087_00001	AA030			SAMN21162333
NR1280	Respiratory	2015	Enterobacter asburiae	JAIPKY000000000	5237429	4602770	16	0.553	252	KPC-3	Tn4401b	0	IncN	000153__NC_019087_00001	AA030			SAMN21162351
NR1295	Urine	2015	Klebsiella michiganensis	JAIPKU000000000	6812234	6055996	26	0.556	363	KPC-3	Tn4401b	0	IncFIB, IncN	000097__NC_025166_00051, 000152__NZ_CP011646_00085	AA074	AA076		SAMN21162354
NR1312	Urine	2015	Klebsiella pneumoniae	JBBFUW000000000	5774887	5502658	4	0.57	258	KPC-2	Tn4401a	0	IncFIB/FII, ColRNAI	000107__CP014778_00094, 000132__HG969996, CP017721_00179, 000003__NC_002119_00001	AA049	AA040		SAMN40477220
NR1320	Respiratory	2015	Klebsiella pneumoniae	JBBFUV000000000	5429713	5338228	6	0.574	1481	KPC-2	Tn4401a	0	IncN/R/ColRNAI	000003__NC_002119_00001, 000204__CP008701_00115	AA073			SAMN40477221
NR1437	Urine	2015	Klebsiella pneumoniae	JBBFUU000000000	5755894	5374199	5	0.571	258	KPC-3	Tn4401a	0	IncFIB/FII	000097__NC_025166_00051, 000129__CP018340, CP033468_00001	AA068			SAMN40477222
NR1532	Urine	2015	Klebsiella pneumoniae	JBBFUT000000000	5833581	5340877	7	0.571	258	KPC-3	Tn4401d	0	IncFIA/FII	AF250878, KF954760	AA057			SAMN40477223
NR1597	Urine	2015	Klebsiella pneumoniae	JAIPKT000000000	5526489	5226736	4	0.573	17	KPC-3	Tn4401b	0	IncN	000153__NC_019087_00001	AA030			SAMN21162355
NR1611	Urine	2015	Klebsiella pneumoniae	JBBFUS000000000	5659423	5323649	6	0.571	258	KPC-2	Tn4401a	0	IncFIB/FII	000107__CP014778_00094, 000132__HG969996, CP017721_00179	AA050			SAMN40477224
NR1633	Urine	2015	Klebsiella pneumoniae	JAIPKS000000000	5537033	5302112	4	0.574	340	KPC-3	Tn4401a	0	IncFIB/FII/N	000107__CP014778_00094, 000132__HG969996, 000155__CP018649, CP017721_00179	AA049			SAMN21162356
NR1683	Urine	2015	Klebsiella pneumoniae	JBBFUR000000000	5721568	5490292	5	0.572	258	KPC-3	Tn4401d	0	IncFII	KF954760, 000759__NC_013950_00034	AA057			SAMN40477225
NR1686	Respiratory	2015	Klebsiella pneumoniae	JAIPKR000000000	5837129	5300809	7	0.566	258	KPC-3	Tn4401a	0	IncN	000155__CP018649	AA034			SAMN21162357
NR1737	Urine	2015	Klebsiella pneumoniae	JBBFUQ000000000	5679466	5324983	5	0.572	Singleton	KPC-3	Tn4401d	0	IncFIA/FII	AF250878, KF954760	AA057			SAMN40477226
NR1740	Urine	2015	Klebsiella pneumoniae	JBBFUP000000000	5761001	5493105	5	0.571	258	KPC-3	Tn4401d	0	IncFII	KF954760, 000759__NC_013950_00034	AA057			SAMN40477227
NR1750	Urine	2015	Klebsiella pneumoniae	JBBFUO000000000	5667197	5372250	5	0.573	258	KPC-3	Tn4401a	0	IncR	000204__CP008701_00115	AA073			SAMN40477228
NR1784	Rectal swab	2015	Serratia marcescens	JBBFUN000000000	5317727	5107041	4	0.593	N/A	KPC-3	Tn4401b	1	Nontyped	000687__KX348146_00033	AA046			SAMN40477229
NR1805	Urine	2015	Klebsiella pneumoniae	JBBFUM000000000	5823021	5545737	8	0.571	258	KPC-2	Tn4401a	0	IncR	000204__CP008701_00115	AA073			SAMN40477230
NR1828	Respiratory	2015	Klebsiella pneumoniae	JBBFUL000000000	5831634	5479635	4	0.57	258	KPC-3	Tn4401d	0	IncFIA/FII	AF250878, KF954760	AA057			SAMN40477231
NR1901	Urine	2015	Klebsiella pneumoniae	JBBFUK000000000	5734876	5466769	4	0.571	258	KPC-3	Tn4401d	0	IncFII	KF954760, 000759__NC_013950_00034	AA057			SAMN40477232
NR1932	Urine	2015	Klebsiella pneumoniae	JAIPKQ000000000	5561697	5216192	6	0.571	Singleton	KPC-2	Tn4401b	0	IncFII/N	KF954760, 000155__CP018649	AA035			SAMN21162358
NR1967	Intraabdominal	2015	Klebsiella pneumoniae	JBBFUJ000000000	5844390	5426479	5	0.571	258	KPC-3	Tn4401d	0	IncFIA/FII	AF250878, KF954760	AA057			SAMN40477233
NR1985	Urine	2015	Klebsiella pneumoniae	JBBFUI000000000	5766363	5373042	5	0.571	258	KPC-3	Tn4401a	0	IncFIB/FII	000097__NC_025166_00051, 000129__CP018340, CP033468_00001	AA068			SAMN40477234
NR2031	Respiratory	2015	Klebsiella pneumoniae	JBBFUH000000000	5759988	5342932	9	0.57	258	KPC-3	Tn4401b	0	IncI2, IncR/ColRNAI	KC845573, 000003__NC_002119_00001, 000204__CP008701_00115	AA038	AA072		SAMN40477235
NR2064	Respiratory	2015	Enterobacter hormaechei	JAIPMA000000000	5470710	4982123	27	0.548	133	KPC-3	Tn4401b	0	IncN	000153__NC_019087_00001	AA030			SAMN21162329
NR2070	Urine	2015	Klebsiella pneumoniae	JBBFUG000000000	5721671	5364870	4	0.572	258	KPC-3	Tn4401d	0	IncFIA/FIB/FII	AF250878, 000107__CP014778_00094, 000132__HG969996, CP017721_00179	AA051			SAMN40477236
NR2074	Urine	2015	Klebsiella pneumoniae	JAIPKP000000000	5724953	5298846	7	0.567	258	KPC-3	Tn4401a	0	IncN	000155__CP018649	AA034			SAMN21162359
NR2111	Urine	2015	Klebsiella pneumoniae	JBBFUF000000000	5932309	5496499	7	0.57	Singleton	KPC-3	Tn4401a	1	IncFIB/FII	000097__NC_025166_00051, 000129__CP018340, CP033468_00001	AA068			SAMN40477237
NR2144	Urine	2015	Klebsiella michiganensis	JAIPKO000000000	6538745	5915069	8	0.554	Singleton	KPC-3	Tn4401b	0	IncN	000153__NC_019087_00001	AA030			SAMN21162360
NR2146	Urine	2015	Klebsiella pneumoniae	JBBFUE000000000	5656302	5386081	7	0.572	258	KPC-3	Tn4401a	0	IncFIB/FII	000097__NC_025166_00051, 000129__CP018340, CP033468_00001	AA068			SAMN40477238
NR2151	Other/not specified	2015	Klebsiella pneumoniae	JBBFUD000000000	5791016	5412780	26	0.569	258	KPC-3	Tn4401d	0	IncFII	KF954760, 000759__NC_013950_00034	AA057			SAMN40477239
NR2173	Urine	2015	Klebsiella pneumoniae	JBBFUC000000000	5959729	5562545	5	0.569	258	KPC-3	Tn4401d	0	IncFIA/FII	AF250878, KF954760	AA057			SAMN40477240
NR2240	Urine	2015	Escherichia coli	JBBFUB000000000	5162912	4949383	3	0.508	131	KPC-3	Tn4401d	0	IncFIB/Col156	000096__NC_019117_00097, 000759__NC_013950_00034, CP030770_00142	AA061			SAMN40477241
NR2252	Urine	2015	Klebsiella pneumoniae	JBBFUA000000000	5911016	5388328	8	0.568	Singleton	KPC-2	NTE4-like	0	IncC	000092__CP025470, 000210__KF623109_00045	AA029			SAMN40477242
NR2268	Urine	2015	Klebsiella pneumoniae	JBBFTZ000000000	5545931	5221548	3	0.573	45	KPC-3	Tn4401a	0	IncFIB/FII	000097__NC_025166_00051, 000129__CP018340, CP033468_00001	AA068			SAMN40477243
NR2296	Respiratory	2015	Klebsiella pneumoniae	JAIPLZ000000000	5488525	5275776	5	0.573	Singleton	KPC-3	Tn4401b	0	IncN	000153__NC_019087_00001	AA030			SAMN21162330
NR2316	Respiratory	2015	Klebsiella pneumoniae	JBBFTY000000000	5671780	5400539	4	0.572	258	KPC-3	Tn4401b	0	ColRNAI	000003__NC_002119_00001	AA040			SAMN40477244
NR2322	Respiratory	2015	Enterobacter hormaechei	JBBFTX000000000	4928745	4847402	7	0.552	171	KPC-3	Tn4401d	0	IncFIA	AF250878	AA055			SAMN40477245
NR2332	Urine	2014	Enterobacter cloacae	JBBFTW000000000	5264945	4946310	8	0.548	137	KPC-4	Tn4401b	0	IncFIA	AF250878, 000759__NC_013950_00034	AA075			SAMN40477246
NR2351	Respiratory	2014	Enterobacter hormaechei	JBBFTV000000000	4972789	4885109	5	0.551	171	KPC-3	Tn4401d	0	IncFIA	AF250878	AA055			SAMN40477247
NR2356	Respiratory	2014	Enterobacter hormaechei	JBBFTU000000000	4965426	4883113	4	0.551	171	KPC-3	Tn4401d	0	IncFIA	AF250878	AA055			SAMN40477248
NR2393	Respiratory	2014	Klebsiella pneumoniae	JBBFTT000000000	5944481	5493908	5	0.57	258	KPC-3	Tn4401d	0	IncFIA/X3	AF250878, 000221__NC_025130_00012	AA057			SAMN40477249
NR2419	Urine	2014	Klebsiella pneumoniae	JBBFTS000000000	5682748	5295087	6	0.571	258	KPC-3	Tn4401a	0	IncFIB/FII	000097__NC_025166_00051, 000129__CP018340, CP033468_00001	AA068			SAMN40477250
NR2433	Urine	2014	Klebsiella pneumoniae	JBBFTR000000000	5697230	5354285	5	0.571	258	KPC-2	Tn4401a	0	IncR	000204__CP008701_00115	AA073			SAMN40477251
NR2435	Urine	2014	Klebsiella pneumoniae	JBBFTQ000000000	5655890	5393988	5	0.571	258	KPC-3	Tn4401d	0	IncFIA/FII	AF250878, 000129__CP018340, 000759__NC_013950_00034	AA053			SAMN40477252
NR2444	Respiratory	2014	Klebsiella pneumoniae	JBBFTP000000000	5677364	5341001	4	0.573	258	KPC-2	Tn4401a	0	IncFIB/FII	000097__NC_025166_00051, 000129__CP018340, CP033468_00001	AA068			SAMN40477253
NR2479	Respiratory	2014	Citrobacter freundii	JBBFTO000000000	5414050	5068345	8	0.517	22	KPC-3	Tn4401b	0	IncFII	000129__CP018340	AA079			SAMN40477254
NR2497	Respiratory	2014	Enterobacter hormaechei	JBBFTN000000000	4841418	4777603	5	0.554	Singleton	KPC-2	Tn4401b	0	Nontyped	000687__KX348146_00033	AA046			SAMN40477255
NR2507	Urine	2014	Klebsiella pneumoniae	JBBFTM000000000	5818887	5435580	7	0.57	258	KPC-3	Tn4401a	0	IncFIB/FII	000097__NC_025166_00051, 000129__CP018340, CP033468_00001	AA068			SAMN40477256
NR2512	Wound	2014	Enterobacter cloacae	JBBFTL000000000	5154352	4903590	3	0.549	137	KPC-4	Tn4401b	0	IncFIA	AF250878, 000759__NC_013950_00034	AA075			SAMN40477257
NR2517	Intraabdominal	2014	Enterobacter cloacae	JBBFTK000000000	5292638	5187167	3	0.545	Singleton	KPC-4	Tn4401b	0	IncFIA	AF250878, 000759__NC_013950_00034	AA075			SAMN40477258
NR2519	Urine	2014	Enterobacter hormaechei	JBBFTJ000000000	5001344	4818936	8	0.552	Singleton	KPC-3	Tn4401d	0	IncFIA/FII	AF250878, KF954760	AA057			SAMN40477259
NR2520	Urine	2014	Klebsiella pneumoniae	JBBFTI000000000	5817663	5435309	6	0.57	258	KPC-3	Tn4401a	0	IncFIB/FII	000097__NC_025166_00051, 000129__CP018340, CP033468_00001	AA068			SAMN40477260
NR2564	Rectal swab	2014	Citrobacter freundii	JBBFTH000000000	5299924	5106928	6	0.518	22	KPC-2	Tn4401b	0	Nontyped	000687__KX348146_00033	AA046			SAMN40477261
NR2567	Urine	2014	Klebsiella pneumoniae	JBBFTG000000000	5707381	5405503	16	0.571	258	KPC-3	Tn4401a	0	IncFIB/FII	000097__NC_025166_00051, 000129__CP018340, CP033468_00001	AA068			SAMN40477262
NR2575	Respiratory	2014	Enterobacter hormaechei	JBBFTF000000000	5033592	4883592	5	0.551	171	KPC-3	Tn4401d	0	IncFIA/FII	AF250878, KF954760	AA057			SAMN40477263
NR2603	Respiratory	2014	Klebsiella pneumoniae	JBBFTE000000000	5703287	5342233	24	0.573	258	KPC-2	Tn4401a	0	IncFIB/FII	000097__NC_025166_00051, 000129__CP018340, CP033468_00001	AA068			SAMN40477264
NR2679	Respiratory	2015	Klebsiella pneumoniae	JAIPKN000000000	5619110	5166949	13	0.57	Singleton	KPC-3	Tn4401b	0	IncN	000153__NC_019087_00001	AA030			SAMN21162361
NR2714	Urine	2015	Klebsiella pneumoniae	JBBFTD000000000	5908558	5386262	7	0.57	Singleton	KPC-3	Tn4401d	0	IncFIA	AF250878	AA055			SAMN40477265
NR2753	Respiratory	2015	Enterobacter hormaechei	JBBFTC000000000	4965230	4885684	4	0.551	171	KPC-3	Tn4401d	0	IncFIA	AF250878	AA055			SAMN40477266
NR2837	Urine	2015	Klebsiella pneumoniae	JBBFTB000000000	5722870	5343087	5	0.572	258	KPC-2	Tn4401a	0	IncFIB/FII	000097__NC_025166_00051, 000129__CP018340, CP033468_00001	AA068			SAMN40477267
NR2869	Respiratory	2015	Serratia marcescens	JBBFTA000000000	5170215	5166805	2	0.599	N/A	KPC-3	Tn4401d	1	N/A	N/A	N/A			SAMN40477268
NR2936	Urine	2015	Klebsiella pneumoniae	JBBFSZ000000000	5568277	5340287	4	0.573	258	KPC-2	Tn4401a	0	IncFIB/FII	000107__CP014778_00094, 000132__HG969996, CP017721_00179	AA049			SAMN40477269
NR2956	Respiratory	2015	Escherichia coli	JAIPKM000000000	5411710	5153047	4	0.51	Singleton	KPC-2	Tn4401a	0	IncN	000155__CP018649	AA034			SAMN21162362
NR2960	Urine	2015	Citrobacter freundii	JBBFSY000000000	5469499	5128245	7	0.516	22	KPC-3	Tn4401b	1	Nontyped	001623__NC_020920_00001, 000687__KX348146_00033	AA047	AA046		SAMN40477270
NR2980	Respiratory	2015	Enterobacter hormaechei	JBBFSX000000000	5157865	4632429	7	0.547	171	KPC-4	Tn4401b**	0	IncFIA	AF250878, 000759__NC_013950_00034	AA075			SAMN40477271
NR2983	Respiratory	2015	Klebsiella pneumoniae	JBBFSW000000000	5735990	5401465	7	0.571	258	KPC-2	Tn4401a	0	IncR	000204__CP008701_00115	AA073			SAMN40477272
NR3024	Urine	2011	Enterobacter hormaechei	JBBFSV000000000	5040461	4843115	9	0.551	171	KPC-3	Tn4401d	0	IncFIA/FII	AF250878, KF954760	AA057			SAMN40477273
NR3031	Urine	2012	Enterobacter hormaechei	JBBFSU000000000	5175461	4742184	9	0.55	171	KPC-3	Tn4401d	0	IncFIA	AF250878	AA055			SAMN40477274
NR3039	Respiratory	2012	Enterobacter hormaechei	JBBFST000000000	4976218	4744744	14	0.551	171	KPC-3	Tn4401d	1	IncFIA	AF250878	AA055			SAMN40477275
NR3040	Respiratory	2012	Enterobacter hormaechei	JBBFSS000000000	4979303	4835113	7	0.551	171	KPC-3	Tn4401d	1	IncFIA	AF250878	AA055			SAMN40477276
NR3041	Respiratory	2012	Enterobacter hormaechei	JBBFSR000000000	4978966	4834776	7	0.551	171	KPC-3	Tn4401d	1	IncFIA	AF250878	AA055			SAMN40477277
NR3043	Urine	2012	Enterobacter hormaechei	JBEXCP000000000	5163732	4793072	4	0.552	Singleton	KPC-2	Tn4401b	0	Nontyped	000687__KX348146_00033	AA046			SAMN08720193
NR3044	Urine	2012	Enterobacter hormaechei	JBBFSQ000000000	5170707	4721569	7	0.549	78	KPC-3	Tn4401d	0	IncC/FIA	000092__CP025470, AF250878	AA028			SAMN40477278
NR3055	Intraabdominal	2013	Enterobacter hormaechei	JBBFSP000000000	4972836	4483849	8	0.549	78	KPC-3	Tn4401b*	0	IncN	000153__NC_019087_00001	AA030			SAMN40477279
NR3069	Respiratory	2013	Enterobacter hormaechei	JBBFSO000000000	5033727	4886189	4	0.551	171	KPC-3	Tn4401d	0	IncFIA/FII	AF250878, KF954760	AA057			SAMN40477280
NR3074	Respiratory	2013	Enterobacter hormaechei	JBBFSN000000000	4964482	4884941	4	0.551	171	KPC-3	Tn4401d	0	IncFIA	AF250878	AA055			SAMN40477281
NR3085	Respiratory	2013	Enterobacter hormaechei	JBBFSM000000000	5044115	4885223	8	0.551	171	KPC-3	Tn4401d	0	IncFIA/FII	AF250878, KF954760	AA057			SAMN40477282
NR3086	Urine	2013	Enterobacter hormaechei	JAIPLD000000000	5190913	4704280	4	0.546	78	KPC-3	Tn4401b*	0	IncN	000153__NC_019087_00001	AA030			SAMN21162346
NR3097	Respiratory	2015	Enterobacter hormaechei	JBBFSL000000000	4961984	4578858	8	0.551	171	KPC-3	Tn4401d	0	IncFIA	AF250878	AA055			SAMN40477283
NR3134	Wound	2015	Klebsiella pneumoniae	JBBFSK000000000	5586667	5247705	5	0.572	70	KPC-3	Tn4401d	0	IncFIA/FII	AF250878, KF954760	AA057			SAMN40477284
NR3194	Respiratory	2015	Klebsiella pneumoniae	JBBFSJ000000000	6338590	5494161	9	0.564	258	KPC-3	Tn4401d	0	IncFIA/FII	AF250878, 000129__CP018340	AA053			SAMN40477285
NR3220	Urine	2015	Klebsiella pneumoniae	JBBFSI000000000	5980898	5508047	7	0.569	258	KPC-3	Tn4401d	0	IncFII	KF954760, 000759__NC_013950_00034	AA057			SAMN40477286
NR3222	Wound	2015	Klebsiella pneumoniae	JBBFSH000000000	5763913	5436591	3	0.568	258	KPC-2	Tn4401a	1	IncR	000204__CP008701_00115	AA073			SAMN40477287
NR3317	Respiratory	2015	Serratia marcescens	JBBFSG000000000	5158606	5155196	2	0.6	N/A	KPC-3	Tn4401d	1	N/A	N/A	N/A			SAMN40477288
NR3321	Respiratory	2015	Serratia marcescens	JBBFSF000000000	5520783	5381718	4	0.596	N/A	KPC-3	Tn4401b	0	IncL/M	U27345	AA037			SAMN40477289
NR3326	Respiratory	2015	Serratia marcescens	JBBFSE000000000	5171050	5167640	2	0.599	N/A	KPC-3	Tn4401b	1	N/A	N/A	N/A			SAMN40477290
NR3347	Respiratory	2015	Klebsiella pneumoniae	JBBFSD000000000	5499537	5199485	4	0.572	258	KPC-2	Tn4401a	0	IncFIB/FII	000107__CP014778_00094, 000132__HG969996, CP017721_00179	AA050			SAMN40477291
NR3363	Respiratory	2015	Enterobacter hormaechei	JBBFSC000000000	4931602	4857468	3	0.551	171	KPC-3	Tn4401d	0	IncFIA	AF250878	AA055			SAMN40477292
NR3370	Respiratory	2015	Klebsiella pneumoniae	JBBFSB000000000	5901109	5513170	25	0.569	258	KPC-2	Tn4401b	0	Nontyped	000687__KX348146_00033	AA046			SAMN40477293
NR3371	Respiratory	2015	Klebsiella variicola	JBBFSA000000000	6139135	5576162	4	0.568	Singleton	KPC-3	Tn4401d	0	IncFIA/FII/I1/B/O	AF250878, KF954760, FJ386569	AA057			SAMN40477294
NR3422	Urine	2015	Klebsiella pneumoniae	JBBFRZ000000000	5607690	5549666	2	0.573	258	KPC-2	Tn4401a	0	IncR	000204__CP008701_00115	AA073			SAMN40477295
NR3472	Urine	2015	Klebsiella pneumoniae	JBBFRY000000000	5772823	5335799	12	0.571	3359	KPC-3	Tn4401b	0	IncFIA	AF250878	AA055			SAMN40477296
NR3479	Respiratory	2015	Enterobacter hormaechei	JBEXCO000000000	4966221	4889722	4	0.551	171	KPC-3	Tn4401d	0	IncFIA	AF250878	AA055			SAMN08720191
NR3523	Wound	2015	Klebsiella pneumoniae	JBBFRX000000000	5583201	5289781	4	0.572	258	KPC-2	Tn4401a	0	IncR	000204__CP008701_00115	AA073			SAMN40477297
NR3537	Respiratory	2015	Klebsiella pneumoniae	JAIPKL000000000	5579633	5234174	6	0.573	76	KPC-3	Tn4401b	0	IncC/N	000092__CP025470, 000153__NC_019087_00001	AA027			SAMN21162363
NR3541	Respiratory	2015	Enterobacter hormaechei	JBEXCN000000000	5033565	4886027	4	0.551	171	KPC-3	Tn4401d	0	IncFIA/FII	AF250878, KF954760	AA057			SAMN08720189
NR3568	Wound	2015	Escherichia coli	JAIPKK000000000	5061882	4754153	4	0.506	Singleton	KPC-3	Tn4401b	0	IncN	000153__NC_019087_00001	AA030			SAMN21162364
NR3570	Respiratory	2015	Enterobacter hormaechei	JBEXCM000000000	5032837	4885299	4	0.551	171	KPC-3	Tn4401d	0	IncFIA/FII	AF250878, KF954760	AA057			SAMN08720190
NR3577	Intraabdominal	2015	Klebsiella pneumoniae	JBBFRW000000000	5729195	5521756	3	0.571	258	KPC-2	Tn4401e	0	IncC	000092__CP025470	AA029			SAMN40477298
NR3599	Intraabdominal	2015	Klebsiella pneumoniae	JBBFRV000000000	5743403	5524268	3	0.571	258	KPC-2	Tn4401e	0	IncC	000092__CP025470	AA029			SAMN40477299
NR3639	Respiratory	2015	Klebsiella pneumoniae	JBBFRU000000000	5746372	5492491	5	0.57	258	KPC-3	Tn4401d	0	IncFIA/FII	AF250878, KF954760	AA057			SAMN40477300
NR3765	Respiratory	2015	Klebsiella aerogenes	JBEEBE000000000	5340932	5201316	2	0.55	237	KPC-3	Tn4401d	0	IncFIA/FII	AF250878, KF954760	AA057			SAMN08720183
NR3776	Urine	2015	Klebsiella pneumoniae	JBBFRT000000000	5851720	5517586	6	0.57	258	KPC-2	Tn4401b	0	IncFIB/FII, nontyped	000107__CP014778_00094, 000132__HG969996, CP017721_00179, 000687__KX348146_00033	AA050	AA046		SAMN40477301
NR3859	Urine	2015	Klebsiella pneumoniae	JBBFRS000000000	5818945	5411991	5	0.571	258	KPC-3	Tn4401d	0	IncFIA/FIB/FII	AF250878, 000107__CP014778_00094, 000132__HG969996, 000759__NC_013950_00034, CP017721_00179	AA051			SAMN40477302
NR3874	Rectal swab	2015	Escherichia coli	JBBFRR000000000	4819252	4623275	4	0.508	Singleton	KPC-3	Tn4401d	0	IncFIA/FII	AF250878, KF954760	AA057			SAMN40477303
NR3900	Respiratory	2015	Klebsiella pneumoniae	JBBFRQ000000000	6021418	5428830	6	0.566	258	KPC-2	Tn4401a	0	IncR	000204__CP008701_00115	AA073			SAMN40477304
NR3904	Respiratory	2015	Klebsiella aerogenes	JBBFRP000000000	5340955	5201339	2	0.55	237	KPC-3	Tn4401d	0	IncFIA/FII	AF250878, KF954760	AA057			SAMN40477305
NR3914	Respiratory	2015	Klebsiella pneumoniae	JBBFRO000000000	5896009	5468603	4	0.57	258	KPC-3	Tn4401a	0	IncFIA/FII	AF250878, 000129__CP018340	AA053			SAMN40477306
NR3927	Respiratory	2015	Enterobacter hormaechei	JBEXCL000000000	5219362	4884157	5	0.551	171	KPC-3	Tn4401d	0	IncFIA/FII	AF250878, KF954760	AA057			SAMN08720192
NR4040	Respiratory	2015	Enterobacter hormaechei	JBBFRN000000000	4989215	4880480	5	0.551	171	KPC-3	Tn4401d	1	IncFIA	AF250878	AA055			SAMN40477307
NR4047	Urine	2015	Klebsiella pneumoniae	JAIPKJ000000000	5332987	5218879	3	0.574	258	KPC-2	Tn4401a	0	IncN	000155__CP018649	AA034			SAMN21162365
NR4061	Wound	2015	Enterobacter hormaechei	JBBFRM000000000	4806989	4642025	5	0.551	171	KPC-2	Tn4401b	0	Nontyped	000687__KX348146_00033	AA046			SAMN40477308
NR4062	Urine	2015	Klebsiella pneumoniae	JBBFRL000000000	5996771	5439373	20	0.567	258	KPC-2	Tn4401a	0	IncR	000204__CP008701_00115	AA073			SAMN40477309
NR4087	Urine	2015	Klebsiella pneumoniae	JBBFRK000000000	5768352	5372944	6	0.571	258	KPC-3	Tn4401a	0	IncFIB/FII	000097__NC_025166_00051, 000132__HG969996, CP017721_00179	AA068			SAMN40477310
NR4088	Wound	2015	Klebsiella pneumoniae	JBBFRJ000000000	5988862	5470656	7	0.57	258	KPC-3	Tn4401d	0	Nontyped	000759__NC_013950_00034	AA059			SAMN40477311
NR4126	Urine	2015	Citrobacter freundii	JBBFRI000000000	5713682	5085825	16	0.517	Singleton	KPC-2	Tn4401b	0	Nontyped	000687__KX348146_00033	AA046			SAMN40477312
NR4150	Respiratory	2015	Klebsiella pneumoniae	JBBFRH000000000	5462509	5332620	3	0.574	258	KPC-2	Tn4401a	0	IncFIB/FII	000097__NC_025166_00051, 000129__CP018340, CP033468_00001	AA068			SAMN40477313
NR4178	Urine	2015	Klebsiella pneumoniae	JBBFRG000000000	5517311	5265207	3	0.572	258	KPC-2	Tn4401a	0	IncFIB/FII/R	000107__CP014778_00094, 000132__HG969996, 000204__CP008701_00115, CP017721_00179	AA050			SAMN40477314
NR4211	Respiratory	2015	Serratia marcescens	JBBFRF000000000	5749589	5509327	4	0.583	N/A	KPC-3	Tn4401b	0	IncFIB/FII, nontyped	000107__CP014778_00094, 000127__CP009275, 000521__CP018921	AA078	AA039		SAMN40477315
NR4234	Rectal swab	2015	Klebsiella aerogenes	JBBFRE000000000	5287290	5208491	2	0.551	93	KPC-3	Tn4401b	0	IncL/M	U27345	AA037			SAMN40477316
NR4258	Urine	2016	Klebsiella pneumoniae	JBBFRD000000000	5659215	5169776	6	0.572	258	KPC-2	Tn4401a	1	IncR	000204__CP008701_00115	AA073			SAMN40477317
NR4282	Rectal swab	2015	Klebsiella pneumoniae	JBBFRC000000000	5681315	5227824	12	0.571	Singleton	KPC-2	Tn4401a	1	N/A	N/A	N/A			SAMN40477318
NR4283	Urine	2015	Klebsiella pneumoniae	JBBFRB000000000	5559016	5282813	3	0.573	258	KPC-2	Tn4401a	0	IncFIB/FII	000107__CP014778_00094, 000132__HG969996, CP017721_00179	AA050			SAMN40477319
NR4297	Urine	2016	Klebsiella pneumoniae	JBBFRA000000000	5659204	5322834	5	0.572	258	KPC-2	Tn4401a	1	IncR	000204__CP008701_00115	AA073			SAMN40477320
NR4299	Urine	2016	Klebsiella pneumoniae	JBBFQZ000000000	5819340	5428308	7	0.567	258	KPC-2	Tn4401a	0	IncR	000204__CP008701_00115	AA073			SAMN40477321
NR4351	Respiratory	2016	Klebsiella pneumoniae	JBBFQY000000000	5522844	5177385	6	0.574	76	KPC-3	Tn4401b	0	IncC/N	000092__CP025470, 000153__NC_019087_00001	AA027			SAMN40477322
NR4383	Rectal swab	2016	Klebsiella pneumoniae	JBBFQX000000000	5914868	5444568	49	0.57	258	KPC-3	Tn4401d	0	IncFIA/FII	AF250878, KF954760	AA057			SAMN40477323
NR4470	Respiratory	2016	Klebsiella pneumoniae	JBBFQW000000000	5625427	5159328	5	0.571	258	KPC-2	Tn4401a	0	IncFIB/FII	000107__CP014778_00094, 000132__HG969996, CP017721_00179	AA050			SAMN40477324
NR4487	Wound	2016	Klebsiella pneumoniae	JBBFQV000000000	5799431	5442222	31	0.571	258	KPC-3	Tn4401d	0	IncFIA/FII	AF250878, 000124__KP125893_00142	AA056			SAMN40477325
NR4511	Respiratory	2016	Klebsiella pneumoniae	JBBFQU000000000	5593149	5353092	6	0.573	258	KPC-3	Tn4401d	0	IncFIA/FII	AF250878, 000129__CP018340	AA053			SAMN40477326
NR4532	Urine	2016	Klebsiella pneumoniae	JBBFQT000000000	5724610	5283650	4	0.568	392	KPC-2	Tn4401b	1	N/A	N/A	N/A			SAMN40477327
NR4643	Respiratory	2016	Klebsiella pneumoniae	JBBFQS000000000	5733480	5312835	13	0.571	258	KPC-2	Tn4401a	0	IncFIB/FII, nontyped	000107__CP014778_00094, 000132__HG969996, CP017721_00179, 000687__KX348146_00033	AA050	AA046		SAMN40477328
NR4647	Urine	2016	Klebsiella pneumoniae	JBBFQR000000000	5757754	5511849	7	0.57	258	KPC-2	Tn4401e	0	IncC	000092__CP025470	AA029			SAMN40477329
NR4686	Intraabdominal	2016	Klebsiella oxytoca	JBBFQQ000000000	5983971	5820610	2	0.55	Singleton	KPC-3	Tn4401d	0	IncC	000092__CP025470	AA028			SAMN40477330
NR4689	Rectal swab	2016	Klebsiella michiganensis	JBBFQP000000000	6890730	6067318	7	0.555	363	KPC-3	Tn4401b***	0	IncFIB, IncFII, IncN	000097__NC_025166_00051, 000152__NZ_CP011646_00085, 000129__CP018340	AA074	AA076	AA080	SAMN40477331
NR4726	Intraabdominal	2016	Raoultella planticola	JBBFQO000000000	6294155	5667006	16	0.552	N/A	KPC-3	Tn4401b	0	IncFII, IncN	000129__CP018340, 000153__NC_019087_00001	AA079	AA030		SAMN40477332
NR4758	Respiratory	2016	Klebsiella pneumoniae	JBBFQN000000000	6154493	5381136	7	0.568	11	KPC-2	Tn4401b	0	IncFIA/FII, IncFII	AF250878, 000127__CP009275, CP033468_00001	AA077	AA065		SAMN40477333
NR4760	Urine	2016	Klebsiella pneumoniae	JBBFQM000000000	5620716	5161666	5	0.572	258	KPC-2	Tn4401a	0	IncFIB/FII	000107__CP014778_00094, 000132__HG969996, CP017721_00179	AA050			SAMN40477334
NR4772	Rectal swab	2016	Klebsiella pneumoniae	JBBFQL000000000	5948591	5514709	13	0.569	258	KPC-2	Tn4401b	0	Nontyped	000687__KX348146_00033	AA046			SAMN40477335
NR4813	Wound	2016	Klebsiella pneumoniae	JBBFQK000000000	5740998	5523154	9	0.571	258	KPC-3	Tn4401d	0	IncFIA/FII	AF250878, 000129__CP018340	AA053			SAMN40477336
NR4833	Urine	2016	Enterobacter hormaechei	JBBFQJ000000000	4964812	4885439	4	0.551	171	KPC-3	Tn4401d	0	IncFIA	AF250878	AA055			SAMN40477337
NR4840	Respiratory	2016	Enterobacter hormaechei	JBBFQI000000000	4962316	4885281	3	0.551	171	KPC-3	Tn4401d	0	IncFIA	AF250878	AA055			SAMN40477338
NR4929	Urine	2016	Klebsiella pneumoniae	JBBFQH000000000	5780461	5330185	7	0.57	258	KPC-3	Tn4401a	0	IncFIB	000097__NC_025166_00051	AA068			SAMN40477339
NR4938	Respiratory	2016	Klebsiella oxytoca	JBBFQG000000000	6329174	6075554	2	0.552	30	KPC-3	Tn4401d	0	IncC/FIA	000092__CP025470, AF250878	AA028			SAMN40477340
NR4957	Respiratory	2016	Klebsiella pneumoniae	JBBFQF000000000	5912853	5556305	5	0.57	258	KPC-3	Tn4401d	0	IncFIA/FII	AF250878, 000129__CP018340, 000759__NC_013950_00034	AA053			SAMN40477341
NR4959	Wound	2016	Enterobacter hormaechei	JBBFQE000000000	5137804	4581804	15	0.55	78	KPC-4	Tn4401b***	0	IncN	000153__NC_019087_00001	AA032			SAMN40477342
NR4982	Respiratory	2016	Klebsiella pneumoniae	JBBFQD000000000	5985624	5384033	7	0.569	11	KPC-2	Tn4401b	0	IncFII	CP033468_00001	AA065			SAMN40477343
NR4984	Urine	2016	Klebsiella pneumoniae	JBBFQC000000000	5547999	5215566	6	0.57	Singleton	KPC-3	Tn4401b	0	Nontyped	000687__KX348146_00033	AA045			SAMN40477344
NR4998	Urine	2016	Escherichia coli	JBBFQB000000000	5212674	4919854	5	0.508	131	KPC-2	Tn4401b	0	ColRNAI	000003__NC_002119_00001	AA040			SAMN40477345
NR5002	Wound	2016	Klebsiella pneumoniae	JBEEBD000000000	5573942	5417364	3	0.572	258	KPC-3	Tn4401d	0	IncFIA/FII	AF250878, KF954760	AA057			SAMN08720226
NR5012	Respiratory	2016	Citrobacter freundii	JBBFQA000000000	5464865	5131158	8	0.516	22	KPC-3	Tn4401b	1	Nontyped	001623__NC_020920_00001, 000687__KX348146_00033	AA047	AA046		SAMN40477346
NR5020	Intraabdominal	2016	Klebsiella variicola	JBBFPZ000000000	6040381	5817261	3	0.57	Singleton	KPC-3	Tn4401b	0	IncL/M	U27345	AA037			SAMN40477347
NR5035	Urine	2016	Klebsiella pneumoniae	JBBFPY000000000	6147198	5384662	7	0.568	11	KPC-2	Tn4401b	0	IncFIA/FII, nontyped	AF250878, 000127__CP009275, CP024554_00008	AA077	AA042		SAMN40477348
NR5051	Respiratory	2011	Klebsiella pneumoniae	JBBFPX000000000	6014397	5498517	7	0.569	258	KPC-3	Tn4401d	0	IncFII	000129__CP018340, 000759__NC_013950_00034	AA053			SAMN40477349
NR5076	Respiratory	2012	Klebsiella pneumoniae	JBBFPW000000000	5692361	5347197	4	0.572	258	KPC-2	Tn4401a	0	IncN/R	000153__NC_019087_00001, 000155__CP018649, 000204__CP008701_00115	AA071			SAMN40477350
NR5085	Other/not specified	2013	Klebsiella pneumoniae	JBBFPV000000000	5778631	5419698	5	0.571	258	KPC-3	Tn4401a	0	IncFIB/FII	000097__NC_025166_00051, 000129__CP018340, CP033468_00001	AA068			SAMN40477351
NR5091	Respiratory	2013	Klebsiella pneumoniae	JBBFPU000000000	5967899	5477882	8	0.57	258	KPC-3	Tn4401d	0	Nontyped	000759__NC_013950_00034	AA059			SAMN40477352
NR5094	Respiratory	2013	Klebsiella pneumoniae	JBBFPT000000000	5731750	5351967	5	0.572	258	KPC-2	Tn4401a	0	IncFIB/FII	000097__NC_025166_00051, 000129__CP018340, CP033468_00001	AA068			SAMN40477353
NR5095	Respiratory	2013	Klebsiella pneumoniae	JBBFPS000000000	5618785	5282804	4	0.572	258	KPC-2	Tn4401a	0	IncFIB/FII/X3	000107__CP014778_00094, 000132__HG969996, 000221__NC_025130_00012, CP017721_00179	AA050			SAMN40477354
NR5105	Respiratory	2013	Klebsiella pneumoniae	JBBFPR000000000	5669617	5285431	5	0.571	258	KPC-2	Tn4401a	0	IncR	000204__CP008701_00115	AA073			SAMN40477355
NR5113	Respiratory	2012	Klebsiella pneumoniae	JBBFPQ000000000	5756151	5364902	5	0.571	258	KPC-3	Tn4401a	0	IncFIB/FII	000097__NC_025166_00051, 000129__CP018340, CP033468_00001	AA068			SAMN40477356
NR5118	Intraabdominal	2016	Serratia marcescens	JBBFPP000000000	5221636	5211440	7	0.599	N/A	KPC-3	Tn4401d	1	N/A	N/A	N/A			SAMN40477357
NR5149	Urine	2016	Klebsiella pneumoniae	JBBFPO000000000	5785236	5394544	6	0.572	340	KPC-3	Tn4401a	0	IncFIB/FII	000097__NC_025166_00051, 000129__CP018340, CP033468_00001	AA068			SAMN40477358
NR5159	Urine	2016	Klebsiella pneumoniae	JBBFPN000000000	5739253	5355539	7	0.571	258	KPC-2	Tn4401a	0	IncFIB/FII, nontyped	000107__CP014778_00094, 000132__HG969996, CP017721_00179, 000687__KX348146_00033	AA050	AA046		SAMN40477359
NR5163	Other/not specified	2016	Klebsiella pneumoniae	JBBFPM000000000	5838275	5335318	5	0.57	258	KPC-3	Tn4401d	0	IncFIA/FII	AF250878, KF954760	AA057			SAMN40477360
NR5178	Respiratory	2016	Klebsiella pneumoniae	JBBFPL000000000	5799052	5152060	8	0.57	Singleton	KPC-2	Tn4401b	0	IncN	000153__NC_019087_00001	AA030			SAMN40477361
NR5213	Urine	2016	Klebsiella pneumoniae	JBBFPK000000000	5487728	5258167	2	0.572	258	KPC-2	Tn4401a	0	IncFIB/FII	000107__CP014778_00094, 000132__HG969996, CP017721_00179	AA050			SAMN40477362
NR5218	Rectal swab	2016	Klebsiella pneumoniae	JBBFPJ000000000	5655141	5484782	3	0.572	258	KPC-3	Tn4401d	0	IncFIA, ColRNAI	AF250878, KF954760, 000003__NC_002119_00001	AA057	AA040		SAMN40477363
NR5242	Respiratory	2016	Serratia marcescens	JBBFPI000000000	5783839	5458187	5	0.584	N/A	KPC-3	Tn4401b	0	IncFIB, nontyped	000107__CP014778_00094, 000127__CP009275, 000521__CP018921	AA078	AA039		SAMN40477364
NR5251	Wound	2016	Klebsiella pneumoniae	JBBFPH000000000	5486769	5371493	2	0.574	258	KPC-2	Tn4401a	0	IncFIB/FII	000097__NC_025166_00051, 000129__CP018340, CP033468_00001	AA068			SAMN40477365
NR5267	Respiratory	2016	Klebsiella pneumoniae	JBBFPG000000000	5863589	5089674	10	0.57	258	KPC-2	Tn4401a	0	IncN/R	000153__NC_019087_00001, 000155__CP018649, 000204__CP008701_00115	AA071			SAMN40477366
NR5270	Urine	2016	Klebsiella pneumoniae	JBBFPF000000000	5926174	5582774	6	0.569	3359	KPC-3	Tn4401d	0	IncFIA	AF250878	AA055			SAMN40477367
NR5271	Rectal swab	2016	Klebsiella pneumoniae	JBBFPE000000000	5725982	5391515	11	0.57	11	KPC-2	Tn4401b	0	Nontyped	000687__KX348146_00033	AA046			SAMN40477368
NR5278	Respiratory	2016	Klebsiella pneumoniae	JBBFPD000000000	5536235	5244891	4	0.573	1481	KPC-2	Tn4401a	0	IncR	000204__CP008701_00115, CP017721_00179	AA073			SAMN40477369
NR5279	Respiratory	2016	Citrobacter freundii	JBBFPC000000000	5339501	5064751	7	0.519	22	KPC-2	Tn4401b	0	Nontyped	000687__KX348146_00033	AA046			SAMN40477370
NR5286	Respiratory	2016	Enterobacter hormaechei	JBBFPB000000000	4963196	4886161	3	0.551	171	KPC-3	Tn4401d	0	IncFIA	AF250878	AA055			SAMN40477371
NR5287	Respiratory	2016	Klebsiella pneumoniae	JBBFPA000000000	5927330	5586908	5	0.569	3359	KPC-3	Tn4401d	0	IncFIA	AF250878	AA055			SAMN40477372
NR5291	Respiratory	2016	Klebsiella pneumoniae	JBBFOZ000000000	6069558	5573179	7	0.568	258	KPC-3	Tn4401d	0	Nontyped	000759__NC_013950_00034	AA059			SAMN40477373
NR5297	Respiratory	2016	Klebsiella pneumoniae	JBBFOY000000000	5802400	5168160	22	0.57	258	KPC-2	Tn4401a	0	IncN/R	000153__NC_019087_00001, 000155__CP018649, 000204__CP008701_00115	AA071			SAMN40477374
NR5305	Respiratory	2016	Klebsiella pneumoniae	JBBFOX000000000	5769401	5471279	5	0.571	258	KPC-3	Tn4401d	0	IncFIA/FII	AF250878, 000129__CP018340	AA053			SAMN40477375
NR5307	Urine	2016	Klebsiella pneumoniae	JBBFOW000000000	5828444	5467914	4	0.567	392	KPC-56	Tn4401b	0	Nontyped	CP033468_00001	AA066			SAMN40477376
NR5326	Rectal swab	2016	Klebsiella pneumoniae	JBBFOV000000000	5768319	5470197	5	0.571	258	KPC-3	Tn4401d	0	IncFIA/FII	AF250878, 000129__CP018340	AA053			SAMN40477377
NR5332	Respiratory	2016	Enterobacter hormaechei	JBBFOU000000000	4970333	4887915	4	0.551	171	KPC-3	Tn4401d	0	IncFIA	AF250878	AA055			SAMN40477378
NR5337	Wound	2016	Klebsiella pneumoniae	JBBFOT000000000	5721977	5342194	5	0.572	258	KPC-2	Tn4401a	0	IncFIB/FII	000097__NC_025166_00051, 000129__CP018340, CP033468_00001	AA068			SAMN40477379
NR5351	Other/not specified	2016	Serratia marcescens	JBBFOS000000000	5728060	5447193	8	0.584	N/A	KPC-3	Tn4401b	0	IncFIB, nontyped	000107__CP014778_00094, 000127__CP009275, 000521__CP018921	AA078	AA039		SAMN40477380
NR5378	Urine	2016	Klebsiella pneumoniae	JBBFOR000000000	5915134	5571471	12	0.569	3359	KPC-3	Tn4401d	0	IncFIA	AF250878	AA055			SAMN40477381
NR5387	Respiratory	2016	Citrobacter freundii	JBBFOQ000000000	5605659	5120490	9	0.516	22	KPC-3	Tn4401b	0	Nontyped	000687__KX348146_00033	AA046			SAMN40477382
NR5390	Urine	2016	Klebsiella pneumoniae	JBBFOP000000000	5765646	5470465	5	0.571	258	KPC-3	Tn4401d	0	IncFIA/FII	AF250878, 000129__CP018340	AA053			SAMN40477383
NR5396	Urine	2016	Escherichia coli	JBBFOO000000000	5154735	5038570	4	0.508	131	KPC-2	Tn4401a	0	IncN	000155__CP018649	AA034			SAMN40477384
NR5417	Respiratory	2011	Klebsiella pneumoniae	JBBFON000000000	5551362	5159909	11	0.573	258	KPC-2	Tn4401a	0	IncFIB/FII	000097__NC_025166_00051, 000129__CP018340, CP033468_00001	AA068			SAMN40477385
NR5419	Urine	2011	Klebsiella pneumoniae	JBBFOM000000000	5668677	5329337	5	0.572	258	KPC-2	Tn4401a	0	IncR	000204__CP008701_00115	AA073			SAMN40477386
NR5424	Urine	2011	Klebsiella pneumoniae	JBBFOL000000000	5945292	5477813	6	0.569	258	KPC-2	Tn4401e	0	IncC	000092__CP025470	AA029			SAMN40477387
NR5425	Respiratory	2011	Klebsiella pneumoniae	JBBFOK000000000	5584062	5153099	19	0.572	392	KPC-3	Tn4401d	0	IncFIA/FII	AF250878, KF954760	AA057			SAMN40477388
NR5433	Other/not specified	2012	Klebsiella pneumoniae	JBBFOJ000000000	6006142	5501666	6	0.569	258	KPC-3	Tn4401d	0	IncFII	000129__CP018340, 000759__NC_013950_00034	AA053			SAMN40477389
NR5436	Respiratory	2012	Klebsiella pneumoniae	JAIPLC000000000	5692698	5347455	4	0.572	258	KPC-2	Tn4401a	0	IncN/R	000153__NC_019087_00001, 000155__CP018649, 000204__CP008701_00115	AA071			SAMN21162347
NR5437	Urine	2012	Klebsiella pneumoniae	JBBFOI000000000	5692953	5361164	5	0.572	258	KPC-3	Tn4401d	0	IncN	000150__JQ996149	AA059			SAMN40477390
NR5445	Wound	2012	Klebsiella pneumoniae	JBBFOH000000000	6008006	5546365	8	0.569	258	KPC-3	Tn4401d	0	IncFIA/FII	AF250878, 000129__CP018340	AA053			SAMN40477391
NR5448	Respiratory	2012	Klebsiella pneumoniae	JBBFOG000000000	5989874	5479860	17	0.57	258	KPC-3	Tn4401d	0	IncFII	KF954760, 000759__NC_013950_00034	AA057			SAMN40477392
NR5451	Intraabdominal	2012	Klebsiella pneumoniae	JAIPLB000000000	5425531	5263725	10	0.573	258	KPC-2	Tn4401a	0	IncN/R	000153__NC_019087_00001, 000155__CP018649, 000204__CP008701_00115	AA071			SAMN21162348
NR5452	Respiratory	2012	Klebsiella pneumoniae	JBBFOF000000000	5954417	5491927	7	0.569	258	KPC-3	Tn4401d	0	IncFIA/FII	AF250878, KF954760	AA057			SAMN40477393
NR5461	Respiratory	2013	Klebsiella pneumoniae	JBBFOE000000000	5617891	5144374	11	0.572	258	KPC-2	Tn4401a	0	IncFIB/FII	000107__CP014778_00094, 000132__HG969996, CP017721_00179	AA050			SAMN40477394
NR5462	Other/not specified	2013	Klebsiella pneumoniae	JAIPKH000000000	5724551	5342614	5	0.572	258	KPC-2	Tn4401a	0	IncFIB/FII	000097__NC_025166_00051, 000129__CP018340, CP033468_00001	AA068			SAMN21162367
NR5463	Respiratory	2013	Klebsiella pneumoniae	JBBFOD000000000	5648858	5374249	8	0.571	258	KPC-3	Tn4401d	0	IncFII	KF954760, 000759__NC_013950_00034	AA057			SAMN40477395
NR5465	Respiratory	2013	Klebsiella pneumoniae	JBBFOC000000000	5570847	5108388	5	0.572	Singleton	KPC-3	Tn4401d	0	IncFIA/FII	AF250878, KF954760	AA057			SAMN40477396
NR5466	Respiratory	2013	Klebsiella pneumoniae	JAIPLA000000000	5830809	5329393	10	0.57	258	KPC-2	Tn4401a	0	IncN/R	000153__NC_019087_00001, 000155__CP018649, 000204__CP008701_00115	AA071			SAMN21162349
NR5470	Urine	2013	Klebsiella pneumoniae	JBBFOB000000000	5457307	5257808	9	0.573	392	KPC-2	Tn4401a	1	N/A	#N/A	N/A			SAMN40477397
NR5471	Wound	2013	Klebsiella pneumoniae	JBBFOA000000000	5874492	5437386	5	0.571	258	KPC-2	Tn4401a	0	IncFIB/FII	000097__NC_025166_00051, 000129__CP018340, CP033468_00001	AA068			SAMN40477398
NR5486	Urine	2015	Klebsiella pneumoniae	JAIPKI000000000	5934759	5407758	9	0.57	258	KPC-3	Tn4401d	0	IncFII	KF954760, 000759__NC_013950_00034, LT985313_00005	AA057			SAMN21162366
NR5540	Wound	2016	Proteus mirabilis	JBBFNZ000000000	4433108	4219766	3	0.398	N/A	KPC-3	Tn4401a	0	IncC	000092__CP025470	AA028			SAMN40477399
NR5566	Urine	2016	Klebsiella pneumoniae	JBBFNY000000000	6043934	5586352	18	0.569	3359	KPC-3	Tn4401d	0	IncFIA	AF250878	AA055			SAMN40477400
NR5579	Intraabdominal	2016	Klebsiella pneumoniae	JBBFNX000000000	5645640	5377484	6	0.572	340	KPC-3	Tn4401a	0	IncFIB/FII	000097__NC_025166_00051, 000129__CP018340, CP033468_00001	AA068			SAMN40477401
NR5581	Urine	2016	Klebsiella pneumoniae	JBBFNW000000000	5925441	5585010	4	0.569	3359	KPC-3	Tn4401d	0	IncFIA/X3	AF250878, 000221__NC_025130_00012	AA055			SAMN40477402
NR5591	Rectal swab	2016	Klebsiella pneumoniae	JBBFNV000000000	5678183	5305220	4	0.571	Singleton	KPC-3	Tn4401b*	0	IncFII/N/R	000128__CP023916, 000153__NC_019087_00001, 000204__CP008701_00115, CP017721_00179	AA033			SAMN40477403
NR5593	Urine	2016	Klebsiella pneumoniae	JBBFNU000000000	5896121	5518438	4	0.57	258	KPC-2	Tn4401e	0	IncC	000092__CP025470	AA029			SAMN40477404
NR5601	Urine	2016	Klebsiella pneumoniae	JBBFNT000000000	6046938	5454695	6	0.566	Singleton	KPC-3	Tn4401d	0	IncFIA	AF250878, KF954760	AA057			SAMN40477405
NR5617	Urine	2016	Enterobacter hormaechei	JBBFNS000000000	4943730	4792350	3	0.554	Singleton	KPC-3	Tn4401b	0	IncN	000153__NC_019087_00001	AA030			SAMN40477406
NR5631	Intraabdominal	2016	Enterobacter hormaechei	JBBFNR000000000	4926814	4866441	6	0.552	Singleton	KPC-3	Tn4401b	0	IncN	000153__NC_019087_00001	AA031			SAMN40477407
NR5633	Urine	2016	Klebsiella michiganensis	JBBFNQ000000000	6192340	5915881	5	0.56	Singleton	KPC-3	Tn4401b	0	IncN	000153__NC_019087_00001	AA030			SAMN40477408
NR5642	Urine	2016	Klebsiella aerogenes	JBBFNP000000000	5177581	5134028	2	0.551	93	KPC-3	Tn4401d	0	Nontyped	000687__KX348146_00033	AA046			SAMN40477409
NR5650	Respiratory	2016	Escherichia coli	JBBFNO000000000	5159045	4969309	12	0.508	167	KPC-3	Tn4401a****	0	IncFIA/N	AF250878, 000155__CP018649	AA036			SAMN40477410
NR5655	Respiratory	2016	Klebsiella pneumoniae	JBBFNN000000000	5760136	5471281	5	0.571	258	KPC-3	Tn4401d	0	IncFIA/FII	AF250878, 000129__CP018340	AA053			SAMN40477411
NR5656	Respiratory	2016	Klebsiella pneumoniae	JBBFNM000000000	5799339	5428258	5	0.568	258	KPC-2	Tn4401a	0	IncR	000204__CP008701_00115	AA073			SAMN40477412
NR5770	Urine	2016	Klebsiella oxytoca	JBBFYZ000000000	6151123	5837230	4	0.551	30	KPC-3	Tn4401d	0	IncC/FIA	000092__CP025470, AF250878	AA028			SAMN40518046
NR5802	Rectal swab	2016	Klebsiella pneumoniae	JBBFZA000000000	5672441	5097995	6	0.572	45	KPC-2	Tn4401b	0	IncN	000153__NC_019087_00001	AA031			SAMN40518047
NR5804	Respiratory	2016	Klebsiella variicola	JBBFZB000000000	5688839	5478983	3	0.572	Singleton	KPC-3	Tn4401d	0	Nontyped	000687__KX348146_00033	AA046			SAMN40518048
NR5859	Respiratory	2016	Klebsiella pneumoniae	JBBFZC000000000	5923194	5581394	13	0.569	3359	KPC-3	Tn4401d	0	IncFIA	AF250878	AA055			SAMN40518049
NR5899	Respiratory	2017	Klebsiella pneumoniae	JBBFZD000000000	5982804	5341387	7	0.565	258	KPC-2	Tn4401e	0	IncC	000092__CP025470	AA029			SAMN40518050
NR5907	Urine	2017	Klebsiella pneumoniae	JBBFZE000000000	5749692	5331729	17	0.571	Singleton	KPC-3	Tn4401b	0	IncFII	AJ851089, CP033468_00001	AA063			SAMN40518051
NR5913	Respiratory	2017	Klebsiella pneumoniae	JBBFZF000000000	5674077	5323312	19	0.571	258	KPC-2	Tn4401a	0	IncFIB/FII	000107__CP014778_00094, 000132__HG969996, CP017721_00179	AA050			SAMN40518052
NR5971	Urine	2017	Klebsiella pneumoniae	JBBFZG000000000	5840128	5489415	15	0.568	258	KPC-2	Tn4401a	0	IncR	000204__CP008701_00115	AA073			SAMN40518053
NR5991	Urine	2017	Klebsiella pneumoniae	JBBFZH000000000	5926229	5585818	5	0.569	3359	KPC-3	Tn4401d	0	IncFIA	AF250878	AA055			SAMN40518054
NR6011	Urine	2017	Enterobacter hormaechei	JBBFZI000000000	5159653	4640605	8	0.548	Singleton	KPC-4	Tn4401b	0	IncFIA	AF250878, 000759__NC_013950_00034	AA075			SAMN40518055
NR6026	Urine	2017	Klebsiella pneumoniae	JBBFZJ000000000	5465688	5452584	2	0.573	392	KPC-2	Tn4401b	1	N/A	#N/A	N/A			SAMN40518056
NR6046	Wound	2017	Klebsiella pneumoniae	JBBFZK000000000	6008248	5173289	11	0.569	258	KPC-3	Tn4401d	0	IncFIA/FII	AF250878, 000129__CP018340	AA053			SAMN40518057
NR6054	Urine	2017	Klebsiella pneumoniae	JBBFZL000000000	5874755	5437962	7	0.569	258	KPC-3	Tn4401d	0	IncFIA/FII	AF250878, KF954760	AA057			SAMN40518058
NR6090	Urine	2017	Klebsiella pneumoniae	JBBFZM000000000	5720833	5431408	4	0.571	258	KPC-3	Tn4401a	0	IncFIB/FII	000097__NC_025166_00051, 000132__HG969996, CP017721_00179	AA068			SAMN40518059
NR6164	Urine	2017	Enterobacter hormaechei	JBBFZN000000000	4967256	4887710	4	0.551	171	KPC-3	Tn4401d	0	IncFIA	AF250878	AA055			SAMN40518060
NR6170	Urine	2017	Klebsiella pneumoniae	JBBFZO000000000	6013569	5553513	6	0.569	258	KPC-3	Tn4401d	0	IncFII	KF954760, 000759__NC_013950_00034	AA057			SAMN40518061
NR6209	Respiratory	2017	Citrobacter portucalensis	JBBFZP000000000	5433582	4908876	6	0.519	Singleton	KPC-3	Tn4401b	0	IncX5	000226__MF062700	AA048			SAMN40518062
NR6211	Urine	2017	Klebsiella pneumoniae	JBBFZQ000000000	5968935	5431568	5	0.569	258	KPC-3	Tn4401d	0	IncFIA/FII/X3	AF250878, KF954760, JN247852	AA057			SAMN40518063
NR6321	Respiratory	2017	Klebsiella pneumoniae	JBBFZR000000000	5800225	5352071	5	0.571	258	KPC-3	Tn4401a	0	IncR	000204__CP008701_00115	AA073			SAMN40518064
NR6332	Urine	2017	Klebsiella pneumoniae	JBBFZS000000000	5803870	5355183	5	0.571	258	KPC-3	Tn4401a	0	IncR	000204__CP008701_00115	AA073			SAMN40518065
NR6337	Urine	2017	Klebsiella pneumoniae	JBBFZT000000000	5688227	5354516	5	0.571	258	KPC-2	Tn4401a	0	IncFIB/FII	000107__CP014778_00094, 000132__HG969996, CP017721_00179	AA050			SAMN40518066
NR6496	Urine	2017	Klebsiella pneumoniae	JBBFZU000000000	5832404	5444714	5	0.57	258	KPC-2	Tn4401a	0	IncFIB/FII	000097__NC_025166_00051, 000129__CP018340, CP033468_00001	AA068			SAMN40518067
NR6500	Respiratory	2017	Klebsiella michiganensis	JBBFZV000000000	6832178	6325316	15	0.556	Singleton	KPC-3	Tn4401b*	0	IncN	000153__NC_019087_00001	AA030			SAMN40518068
NR6517	Wound	2017	Klebsiella pneumoniae	JBBFZW000000000	6020325	5351861	6	0.568	258	KPC-2	Tn4401a	0	IncFIB/FII	000097__NC_025166_00051, 000132__HG969996, CP017721_00179	AA068			SAMN40518069
NR6569	Respiratory	2017	Klebsiella pneumoniae	JBBFZX000000000	5834883	5362654	7	0.57	70	KPC-2	Tn4401a	0	IncFIB	000097__NC_025166_00051	AA069			SAMN40518070
NR6571	Respiratory	2017	Klebsiella pneumoniae	JBBFZY000000000	5806117	5355258	6	0.571	258	KPC-3	Tn4401a	0	IncR	000204__CP008701_00115	AA073			SAMN40518071
NR6624	Urine	2017	Klebsiella pneumoniae	JBBFZZ000000000	5687651	5365778	17	0.572	258	KPC-2	Tn4401b	0	ColRNA	000003__NC_002119_00001	AA040			SAMN40518072
NR6650	Other/not specified	2017	Morganella morganii	JBBGAA000000000	4009828	3882356	7	0.51	N/A	KPC-3	Tn4401d	0	ColRNA	000003__NC_002119_00001	AA040			SAMN40518073
NR6738	Respiratory	2018	Klebsiella pneumoniae	JBBGAB000000000	5767989	5474504	4	0.571	258	KPC-3	Tn4401d	0	IncFIA/FII	AF250878, 000129__CP018340	AA053			SAMN40518074
NR6899	Respiratory	2018	Klebsiella pneumoniae	JBBGAC000000000	5748915	5529780	3	0.571	258	KPC-2	Tn4401e	0	IncC	000092__CP025470	AA029			SAMN40518075
NR7031	Respiratory	2018	Klebsiella pneumoniae	JBBGAD000000000	5886745	5388507	5	0.57	258	KPC-3	Tn4401d	0	IncFII	000129__CP018340	AA060			SAMN40518076
NR7108	Other/not specified	2018	Enterobacter hormaechei	JBBGAE000000000	5295569	4741538	6	0.547	459	KPC-2	Tn4401b	0	Nontyped	CP033965_00008	AA044			SAMN40518077
NR7110	Respiratory	2018	Klebsiella pneumoniae	JBBGAF000000000	5674673	5321023	6	0.571	258	KPC-2	Tn4401a	0	IncFIB/FII	000107__CP014778_00094, 000132__HG969996, CP017721_00179	AA050			SAMN40518078
NR7224	Urine	2018	Proteus mirabilis	JBBGAG000000000	4274161	4043941	2	0.396	N/A	KPC-3	Tn4401a	0	IncC/R	000092__CP025470, 000204__CP008701_00115	AA028			SAMN40518079
NR7394	Respiratory	2018	Klebsiella pneumoniae	JBBGAH000000000	5811519	5363365	5	0.571	258	KPC-3	Tn4401a	1	IncR	000204__CP008701_00115	AA073			SAMN40518080
NR7463	Urine	2018	Klebsiella pneumoniae	JBBGAI000000000	5969459	5496291	6	0.57	258	KPC-3	Tn4401d	0	IncFIA/FIB/FII	AF250878, 000107__CP014778_00094, 000129__CP018340	AA051			SAMN40518081
NR7629	Wound	2018	Citrobacter farmeri	JBBGAJ000000000	5694369	5027353	5	0.53	Singleton	KPC-3	Tn4401d	0	IncFIA/FII	AF250878, KF954760	AA057			SAMN40518082
NR7675	Respiratory	2018	Enterobacter hormaechei	JBBGAK000000000	5104593	4928783	7	0.551	171	KPC-3	Tn4401d	0	IncFIA	AF250878	AA055			SAMN40518083
NR7694	Urine	2018	Escherichia coli	JBBGAL000000000	5252266	5010601	4	0.504	Singleton	KPC-3	Tn4401b	0	ColRNAI	CP024554_00008	AA041			SAMN40518084
NR7804	Urine	2018	Escherichia coli	JBBGAM000000000	5387268	5139194	4	0.505	Singleton	KPC-2	Tn4401a	0	IncC	000092__CP025470	AA027			SAMN40518085
NR7823	Respiratory	2018	Citrobacter freundii	JBBGAN000000000	5511960	5234395	10	0.517	Singleton	KPC-3	Tn4401b	1	ColRNAI	CP041116_00002	AA041			SAMN40518086
NR7875	Respiratory	2018	Klebsiella pneumoniae	JBBGAO000000000	5803377	5187842	12	0.57	258	KPC-3	Tn4401b	0	IncFII, IncI2	000129__CP018340, 000759__NC_013950_00034, KC845573	AA054	AA038		SAMN40518087
NR7892	Respiratory	2018	Serratia marcescens	JBBGAP000000000	5176439	5121328	2	0.599	N/A	KPC-3	Tn4401b	0	Nontyped	000521__CP018921	AA039			SAMN40518088
NR8075	Urine	2018	Klebsiella pneumoniae	JBBGAQ000000000	5795462	5478208	5	0.571	258	KPC-2	Tn4401b	0	IncFII	000132__HG969996, 000687__KX348146_00033, 000759__NC_013950_00034, CP017721_00179	AA070			SAMN40518089
NR8077	Respiratory	2018	Serratia marcescens	JBBGAR000000000	5708183	5457793	4	0.584	N/A	KPC-3	Tn4401b	0	IncFIB/FII, nontyped	000107__CP014778_00094, 000127__CP009275, 000521__CP018921	AA078	AA039		SAMN40518090
NR8124	Respiratory	2018	Klebsiella michiganensis	JBBGAS000000000	6272601	6031592	4	0.559	Singleton	KPC-3	Tn4401b*	0	IncN	000153__NC_019087_00001	AA030			SAMN40518091
NR8152	Urine	2018	Klebsiella pneumoniae	JBBGAT000000000	5610814	4992641	16	0.573	258	KPC-2	Tn4401a	0	IncR	000204__CP008701_00115	AA073			SAMN40518092
NR8167	Intraabdominal	2018	Raoultella ornithinolytica	JBBHET000000000	6604594	5630684	7	0.546	N/A	KPC-3	Tn4401b	0	IncFII	000129__CP018340, CP033468_00001, LT985313_00005	AA067			SAMN40518093
NR8320	Respiratory	2018	Escherichia coli	JBBGAU000000000	5582265	5184412	12	0.504	Singleton	KPC-2	Tn4401b	0	Nontyped	000687__KX348146_00033	AA046			SAMN40518094
NR8630	Respiratory	2018	Enterobacter hormaechei	JBBGAV000000000	5197915	4580668	10	0.543	Singleton	KPC-2	Tn4401b	0	Nontyped	000687__KX348146_00033	AA046			SAMN40518095
NR8663	Rectal swab	2018	Citrobacter amalonaticus	JBBGAW000000000	5038567	4761251	4	0.536	Singleton	KPC-3	Tn4401b*****	0	IncL/M, nontyped	U27345, CP041116_00002	AA037	AA042		SAMN40518096
NR8825	Urine	2018	Escherichia coli	JBBGAX000000000	5030510	4943031	5	0.506	1193	KPC-2	Tn4401b	0	Nontyped	CP010218_00004	AA041			SAMN40518097
NR8871	Urine	2018	Klebsiella pneumoniae	JBBGAY000000000	5813177	5189869	9	0.571	258	KPC-3	Tn4401a	1	IncR	000204__CP008701_00115	AA073			SAMN40518098
*Deletion in tnpA
**Insertion of frmA/B/R
***Deletion in tnpR
****Truncation of ISKPn7, tnpA, and tnpR
*****Truncation of ISKpn6
